# Supplementary material for: Differential Expression of Vitreous Proteins in Young and Mature New Zealand White Rabbits
Source: PLoS One. 2016 Apr 18;11(4):e0153560. doi: 10.1371/journal.pone.0153560 (PMC4835093; doi:10.1371/journal.pone.0153560)
Supplement: S1 Table — (XLSX) [file pone.0153560.s002.xlsx]

## Sheet: Table A
	A full list of identified proteins in our study
	Uniprot Entry	Entry name	Protein names
1	P06733	ENOA_HUMAN	Alpha-enolase (EC 4.2.1.11) (2-phospho-D-glycerate hydro-lyase) (C-myc promoter-binding protein) (Enolase 1) (MBP-1) (MPB-1) (Non-neural enolase) (NNE) (Phosphopyruvate hydratase) (Plasminogen-binding protein)
2	P08670	VIME_HUMAN	Vimentin
3	P11974	KPYM_RABIT	Pyruvate kinase PKM (EC 2.7.1.40) (Pyruvate kinase muscle isozyme)
4	P07437	TBB5_HUMAN	Tubulin beta chain (Tubulin beta-5 chain)
5	G1T652	G1T652_RABIT	Fructose-bisphosphate aldolase (EC 4.1.2.13)
6	G1SVY8	G1SVY8_RABIT	Creatine kinase B-type
7	G1TYG1	G1TYG1_RABIT	Glyceraldehyde-3-phosphate dehydrogenase (EC 1.2.1.12)
8	G1T5S0	G1T5S0_RABIT	Retinol-binding protein 3 (Fragment)
9	P62258	1433E_HUMAN	14-3-3 protein epsilon (14-3-3E)
10	P19134	TRFE_RABIT	Serotransferrin (Transferrin) (Beta-1 metal-binding globulin) (Siderophilin)
11	G1T7Z6	G1T7Z6_RABIT	Phosphoglycerate kinase (EC 2.7.2.3)
12	P30946	HS90A_RABIT	Heat shock protein HSP 90-alpha
13	P09104	ENOG_HUMAN	Gamma-enolase (EC 4.2.1.11) (2-phospho-D-glycerate hydro-lyase) (Enolase 2) (Neural enolase) (Neuron-specific enolase) (NSE)
14	P11142	HSP7C_HUMAN	Heat shock cognate 71 kDa protein (Heat shock 70 kDa protein 8) (Lipopolysaccharide-associated protein 1) (LAP-1) (LPS-associated protein 1)
15	P15887	ARRS_RAT	S-arrestin (48 kDa protein) (Retinal S-antigen) (S-AG) (Rod photoreceptor arrestin)
16	G1TAJ3	G1TAJ3_RABIT	L-lactate dehydrogenase (EC 1.1.1.27)
17	P02493	CRYAA_RABIT	Alpha-crystallin A chain
18	Q16555	DPYL2_HUMAN	Dihydropyrimidinase-related protein 2 (DRP-2) (Collapsin response mediator protein 2) (CRMP-2) (N2A3) (Unc-33-like phosphoprotein 2) (ULIP-2)
19	G1SQY9	G1SQY9_RABIT	Trans-1,2-dihydrobenzene-1,2-diol dehydrogenase (Fragment)
20	P02057	HBB_RABIT	Hemoglobin subunit beta-1/2 (Beta-1/2-globin) (Hemoglobin beta-1/2 chain)
21	G1SPU6	G1SPU6_RABIT	Actin, cytoplasmic 1
22	Q9BQE3	TBA1C_HUMAN	Tubulin alpha-1C chain (Alpha-tubulin 6) (Tubulin alpha-6 chain)
23	P00939	TPIS_RABIT	Triosephosphate isomerase (TIM) (EC 5.3.1.1) (Triose-phosphate isomerase)
24	G1TBL6	G1TBL6_RABIT	Clathrin heavy chain
25	G1SQA8	G1SQA8_RABIT	ATP synthase subunit beta (EC 3.6.3.14)
26	P41316	CRYAB_RABIT	Alpha-crystallin B chain (Alpha(B)-crystallin)
27	G1TAH7	G1TAH7_RABIT	Transketolase (EC 2.2.1.1)
28	Q007T1	CRBB1_PIG	Beta-crystallin B1 (Beta-B1 crystallin)
29	P14755	CRYL1_RABIT	Lambda-crystallin (EC 1.1.1.45) (L-gulonate 3-dehydrogenase) (Gul3DH)
30	P09211	GSTP1_HUMAN	Glutathione S-transferase P (EC 2.5.1.18) (GST class-pi) (GSTP1-1)
31	Q9N1E2	G6PI_RABIT	Glucose-6-phosphate isomerase (GPI) (EC 5.3.1.9) (Autocrine motility factor) (AMF) (Neuroleukin) (NLK) (Phosphoglucose isomerase) (PGI) (Phosphohexose isomerase) (PHI)
32	G1SKT4	G1SKT4_RABIT	ATP synthase subunit alpha
33	G1T332	G1T332_RABIT	Aspartate aminotransferase (EC 2.6.1.1)
34	P07489	TTHY_RABIT	Transthyretin (Prealbumin)
35	Q14194	DPYL1_HUMAN	Dihydropyrimidinase-related protein 1 (DRP-1) (Collapsin response mediator protein 1) (CRMP-1) (Unc-33-like phosphoprotein 3) (ULIP-3)
36	A2IBH5	CRBB2_RABIT	Beta-crystallin B2 (Beta-B2 crystallin) (Beta-crystallin Bp)
37	Q29504	UBA1_RABIT	Ubiquitin-like modifier-activating enzyme 1 (EC 6.2.1.45) (Ubiquitin-activating enzyme E1)
38	P00919	CAH2_RABIT	Carbonic anhydrase 2 (EC 4.2.1.1) (Carbonate dehydratase II) (Carbonic anhydrase II) (CA-II)
39	G1U9S2	G1U9S2_RABIT	Serum albumin
40	P01948	HBA_RABIT	Hemoglobin subunit alpha-1/2 (Alpha-1/2-globin) (Hemoglobin alpha-1/2 chain)
41	B7NZQ6	B7NZQ6_RABIT	GDP dissociation inhibitor 1 (Predicted) (Uncharacterized protein)
42	B7NZE9	B7NZE9_RABIT	Creatine kinase, mitochondrial 1A (Predicted) (Uncharacterized protein)
43	P12271	RLBP1_HUMAN	Retinaldehyde-binding protein 1 (Cellular retinaldehyde-binding protein)
44	G1SW00	G1SW00_RABIT	Glutamine synthetase (EC 6.3.1.2)
45	P55072	TERA_HUMAN	Transitional endoplasmic reticulum ATPase (TER ATPase) (EC 3.6.4.6) (15S Mg(2+)-ATPase p97 subunit) (Valosin-containing protein) (VCP)
46	Q06830	PRDX1_HUMAN	Peroxiredoxin-1 (EC 1.11.1.15) (Natural killer cell-enhancing factor A) (NKEF-A) (Proliferation-associated gene protein) (PAG) (Thioredoxin peroxidase 2) (Thioredoxin-dependent peroxide reductase 2)
47	Q9JJU9	CRBB3_MOUSE	Beta-crystallin B3 (Beta-B3 crystallin) [Cleaved into: Beta-crystallin B3, N-terminally processed]
48	P0C0L4	CO4A_HUMAN	Complement C4-A (Acidic complement C4) (C3 and PZP-like alpha-2-macroglobulin domain-containing protein 2) [Cleaved into: Complement C4 beta chain; Complement C4-A alpha chain; C4a anaphylatoxin; C4b-A; C4d-A; Complement C4 gamma chain]
49	G1T765	G1T765_RABIT	Malate dehydrogenase (EC 1.1.1.37) (Fragment)
50	P55786	PSA_HUMAN	Puromycin-sensitive aminopeptidase (PSA) (EC 3.4.11.14) (Cytosol alanyl aminopeptidase) (AAP-S)
51	Q13813	SPTN1_HUMAN	Spectrin alpha chain, non-erythrocytic 1 (Alpha-II spectrin) (Fodrin alpha chain) (Spectrin, non-erythroid alpha subunit)
52	P21281	VATB2_HUMAN	V-type proton ATPase subunit B, brain isoform (V-ATPase subunit B 2) (Endomembrane proton pump 58 kDa subunit) (HO57) (Vacuolar proton pump subunit B 2)
53	B6V9S9	B6V9S9_RABIT	Chaperonin-containing T-complex polypeptide beta subunit (Uncharacterized protein)
54	P38606	VATA_HUMAN	V-type proton ATPase catalytic subunit A (V-ATPase subunit A) (EC 3.6.3.14) (V-ATPase 69 kDa subunit) (Vacuolar ATPase isoform VA68) (Vacuolar proton pump subunit alpha)
55	P12345	AATM_RABIT	Aspartate aminotransferase, mitochondrial (mAspAT) (EC 2.6.1.1) (EC 2.6.1.7) (Fatty acid-binding protein) (FABP-1) (Glutamate oxaloacetate transaminase 2) (Kynurenine aminotransferase 4) (Kynurenine aminotransferase IV) (Kynurenine--oxoglutarate transaminase 4) (Kynurenine--oxoglutarate transaminase IV) (Plasma membrane-associated fatty acid-binding protein) (FABPpm) (Transaminase A)
56	P80508	PE2R_RABIT	Prostaglandin-E(2) 9-reductase (EC 1.1.1.189) (20-alpha-hydroxysteroid dehydrogenase) (20-alpha-HSD) (EC 1.1.1.149)
57	P46821	MAP1B_HUMAN	Microtubule-associated protein 1B (MAP-1B) [Cleaved into: MAP1B heavy chain; MAP1 light chain LC1]
58	P18669	PGAM1_HUMAN	Phosphoglycerate mutase 1 (EC 3.1.3.13) (EC 5.4.2.11) (EC 5.4.2.4) (BPG-dependent PGAM 1) (Phosphoglycerate mutase isozyme B) (PGAM-B)
59	Q9TTC6	PPIA_RABIT	Peptidyl-prolyl cis-trans isomerase A (PPIase A) (EC 5.2.1.8) (Cyclophilin 18) (Cyclophilin A) (Cyclosporin A-binding protein) (Rotamase A) [Cleaved into: Peptidyl-prolyl cis-trans isomerase A, N-terminally processed]
60	Q8MI17	AL1A1_RABIT	Retinal dehydrogenase 1 (RALDH 1) (RalDH1) (EC 1.2.1.36) (ALDH-E1) (ALHDII) (Aldehyde dehydrogenase family 1 member A1) (Aldehyde dehydrogenase, cytosolic)
61	P30101	PDIA3_HUMAN	Protein disulfide-isomerase A3 (EC 5.3.4.1) (58 kDa glucose-regulated protein) (58 kDa microsomal protein) (p58) (Disulfide isomerase ER-60) (Endoplasmic reticulum resident protein 57) (ER protein 57) (ERp57) (Endoplasmic reticulum resident protein 60) (ER protein 60) (ERp60)
62	Q14894	CRYM_HUMAN	Ketimine reductase mu-crystallin (EC 1.5.1.25) (NADP-regulated thyroid-hormone-binding protein)
63	I4DEZ5	I4DEZ5_RABIT	Aldo-keto reductase family 1, member B19
64	P02529	CRGC_RAT	Gamma-crystallin C (Gamma-C-crystallin) (Gamma-crystallin 2-1)
65	P62873	GBB1_HUMAN	Guanine nucleotide-binding protein G(I)/G(S)/G(T) subunit beta-1 (Transducin beta chain 1)
66	P25704	ENOB_RABIT	Beta-enolase (EC 4.2.1.11) (2-phospho-D-glycerate hydro-lyase) (Enolase 3) (Muscle-specific enolase) (MSE) (Skeletal muscle enolase)
67	G1SQG5	G1SQG5_RABIT	Malate dehydrogenase (EC 1.1.1.37)
68	P00563	KCRM_RABIT	Creatine kinase M-type (EC 2.7.3.2) (Creatine kinase M chain) (M-CK)
69	P47844	CBR1_RABIT	Carbonyl reductase [NADPH] 1 (EC 1.1.1.184) (15-hydroxyprostaglandin dehydrogenase [NADP(+)]) (EC 1.1.1.197) (20-beta-hydroxysteroid dehydrogenase) (NADPH-dependent carbonyl reductase 1) (Prostaglandin 9-ketoreductase) (Prostaglandin-E(2) 9-reductase) (EC 1.1.1.189)
70	Q9XSC5	CLUS_RABIT	Clusterin (Apolipoprotein J) (Apo-J) [Cleaved into: Clusterin beta chain; Clusterin alpha chain]
71	O77622	TCPZ_RABIT	T-complex protein 1 subunit zeta (TCP-1-zeta) (CCT-zeta)
72	P38646	GRP75_HUMAN	Stress-70 protein, mitochondrial (75 kDa glucose-regulated protein) (GRP-75) (Heat shock 70 kDa protein 9) (Mortalin) (MOT) (Peptide-binding protein 74) (PBP74)
73	P68105	EF1A1_RABIT	Elongation factor 1-alpha 1 (EF-1-alpha-1) (Elongation factor Tu) (EF-Tu) (Eukaryotic elongation factor 1 A-1) (eEF1A-1)
74	Q16774	KGUA_HUMAN	Guanylate kinase (EC 2.7.4.8) (GMP kinase)
75	P30041	PRDX6_HUMAN	Peroxiredoxin-6 (EC 1.11.1.15) (1-Cys peroxiredoxin) (1-Cys PRX) (24 kDa protein) (Acidic calcium-independent phospholipase A2) (aiPLA2) (EC 3.1.1.-) (Antioxidant protein 2) (Liver 2D page spot 40) (Non-selenium glutathione peroxidase) (NSGPx) (EC 1.11.1.9) (Red blood cells page spot 12)
76	Q99798	ACON_HUMAN	Aconitate hydratase, mitochondrial (Aconitase) (EC 4.2.1.3) (Citrate hydro-lyase)
77	P49189	AL9A1_HUMAN	4-trimethylaminobutyraldehyde dehydrogenase (TMABADH) (EC 1.2.1.47) (Aldehyde dehydrogenase E3 isozyme) (Aldehyde dehydrogenase family 9 member A1) (EC 1.2.1.3) (Gamma-aminobutyraldehyde dehydrogenase) (EC 1.2.1.19) (R-aminobutyraldehyde dehydrogenase) [Cleaved into: 4-trimethylaminobutyraldehyde dehydrogenase, N-terminally processed]
78	G1SIB9	G1SIB9_RABIT	Alpha-1,4 glucan phosphorylase (EC 2.4.1.1) (Fragment)
79	P28838	AMPL_HUMAN	Cytosol aminopeptidase (EC 3.4.11.1) (Leucine aminopeptidase 3) (LAP-3) (Leucyl aminopeptidase) (Peptidase S) (Proline aminopeptidase) (EC 3.4.11.5) (Prolyl aminopeptidase)
80	G1T7Z0	G1T7Z0_RABIT	6-phosphogluconate dehydrogenase, decarboxylating (EC 1.1.1.44)
81	P29762	RABP1_HUMAN	Cellular retinoic acid-binding protein 1 (Cellular retinoic acid-binding protein I) (CRABP-I)
82	G1TYA7	G1TYA7_RABIT	L-lactate dehydrogenase (EC 1.1.1.27)
83	O18750	ENPL_RABIT	Endoplasmin (94 kDa glucose-regulated protein) (GRP-94) (Heat shock protein 90 kDa beta member 1) (Fragment)
84	A4L9I8	CRBS_RABIT	Beta-crystallin S (Gamma-S-crystallin) (Gamma-crystallin S)
85	P53673	CRBA4_HUMAN	Beta-crystallin A4 (Beta-A4 crystallin)
86	Q99729	ROAA_HUMAN	Heterogeneous nuclear ribonucleoprotein A/B (hnRNP A/B) (APOBEC1-binding protein 1) (ABBP-1)
87	P13861	KAP2_HUMAN	cAMP-dependent protein kinase type II-alpha regulatory subunit
88	O19048	PCBP1_RABIT	Poly(rC)-binding protein 1 (Alpha-CP1) (Heterogeneous nuclear ribonucleoprotein E1) (hnRNP E1)
89	O77560	PHOS_CANLF	Phosducin (PHD) (33 kDa phototransducing protein)
90	P14550	AK1A1_HUMAN	Alcohol dehydrogenase [NADP(+)] (EC 1.1.1.2) (Aldehyde reductase) (Aldo-keto reductase family 1 member A1)
91	Q16518	RPE65_HUMAN	Retinoid isomerohydrolase (EC 3.1.1.64) (All-trans-retinyl-palmitate hydrolase) (Retinal pigment epithelium-specific 65 kDa protein) (Retinol isomerase)
92	P10809	CH60_HUMAN	60 kDa heat shock protein, mitochondrial (60 kDa chaperonin) (Chaperonin 60) (CPN60) (Heat shock protein 60) (HSP-60) (Hsp60) (HuCHA60) (Mitochondrial matrix protein P1) (P60 lymphocyte protein)
93	P46409	GSTMU_RABIT	Glutathione S-transferase Mu 1 (EC 2.5.1.18) (GST Mu I) (GST class-mu)
94	O19049	HNRPK_RABIT	Heterogeneous nuclear ribonucleoprotein K (hnRNP K)
95	G1SVH0	G1SVH0_RABIT	Adenosylhomocysteinase (EC 3.3.1.1)
96	O77768	HNRPC_RABIT	Heterogeneous nuclear ribonucleoprotein C (hnRNP C)
97	Q13228	SBP1_HUMAN	Selenium-binding protein 1 (56 kDa selenium-binding protein) (SBP56) (SP56)
98	P13637	AT1A3_HUMAN	Sodium/potassium-transporting ATPase subunit alpha-3 (Na(+)/K(+) ATPase alpha-3 subunit) (EC 3.6.3.9) (Na(+)/K(+) ATPase alpha(III) subunit) (Sodium pump subunit alpha-3)
99	A4L9I9	CRBA2_RABIT	Beta-crystallin A2 (Beta-A2 crystallin)
100	G1STZ4	G1STZ4_RABIT	Glucose-6-phosphate 1-dehydrogenase (EC 1.1.1.49)
101	P13355	GTR1_RABIT	Solute carrier family 2, facilitated glucose transporter member 1 (Glucose transporter type 1, erythrocyte/brain) (GLUT-1)
102	G1SK00	G1SK00_RABIT	Uncharacterized protein
103	G1SQS1	G1SQS1_RABIT	Aldose 1-epimerase (EC 5.1.3.3) (Galactose mutarotase)
104	P30048	PRDX3_HUMAN	Thioredoxin-dependent peroxide reductase, mitochondrial (EC 1.11.1.15) (Antioxidant protein 1) (AOP-1) (HBC189) (Peroxiredoxin III) (Prx-III) (Peroxiredoxin-3) (Protein MER5 homolog)
105	P06454	PTMA_HUMAN	Prothymosin alpha [Cleaved into: Prothymosin alpha, N-terminally processed; Thymosin alpha-1]
106	Q92945	FUBP2_HUMAN	Far upstream element-binding protein 2 (FUSE-binding protein 2) (KH type-splicing regulatory protein) (KSRP) (p75)
107	P21333	FLNA_HUMAN	Filamin-A (FLN-A) (Actin-binding protein 280) (ABP-280) (Alpha-filamin) (Endothelial actin-binding protein) (Filamin-1) (Non-muscle filamin)
108	Q16143	SYUB_HUMAN	Beta-synuclein
109	P11021	GRP78_HUMAN	78 kDa glucose-regulated protein (GRP-78) (Endoplasmic reticulum lumenal Ca(2+)-binding protein grp78) (Heat shock 70 kDa protein 5) (Immunoglobulin heavy chain-binding protein) (BiP)
110	P35574	GDE_RABIT	Glycogen debranching enzyme (Glycogen debrancher) [Includes: 4-alpha-glucanotransferase (EC 2.4.1.25) (Oligo-1,4-1,4-glucantransferase); Amylo-alpha-1,6-glucosidase (Amylo-1,6-glucosidase) (EC 3.2.1.33) (Dextrin 6-alpha-D-glucosidase)]
111	Q01082	SPTB2_HUMAN	Spectrin beta chain, non-erythrocytic 1 (Beta-II spectrin) (Fodrin beta chain) (Spectrin, non-erythroid beta chain 1)
112	Q14974	IMB1_HUMAN	Importin subunit beta-1 (Importin-90) (Karyopherin subunit beta-1) (Nuclear factor p97) (Pore targeting complex 97 kDa subunit) (PTAC97)
113	P53396	ACLY_HUMAN	ATP-citrate synthase (EC 2.3.3.8) (ATP-citrate (pro-S-)-lyase) (ACL) (Citrate cleavage enzyme)
114	P22676	CALB2_HUMAN	Calretinin (CR) (29 kDa calbindin)
115	O95757	HS74L_HUMAN	Heat shock 70 kDa protein 4L (Heat shock 70-related protein APG-1) (Osmotic stress protein 94)
116	G1SSK8	G1SSK8_RABIT	Citrate synthase (Fragment)
117	P26038	MOES_HUMAN	Moesin (Membrane-organizing extension spike protein)
118	G1T7F1	G1T7F1_RABIT	Histone H2B
119	G1TXI0	G1TXI0_RABIT	Peptidyl-prolyl cis-trans isomerase
120	P0DMV8	HS71A_HUMAN	Heat shock 70 kDa protein 1A (Heat shock 70 kDa protein 1) (HSP70-1) (HSP70.1)
121	P0DMV9	HS71B_HUMAN	Heat shock 70 kDa protein 1B (Heat shock 70 kDa protein 2) (HSP70-2) (HSP70.2)
122	G1T2I5	G1T2I5_RABIT	Reticulon (Fragment)
123	Q9UBM4	OPT_HUMAN	Opticin (Oculoglycan)
124	Q13838	DX39B_HUMAN	Spliceosome RNA helicase DDX39B (EC 3.6.4.13) (56 kDa U2AF65-associated protein) (ATP-dependent RNA helicase p47) (DEAD box protein UAP56) (HLA-B-associated transcript 1 protein)
125	O94985	CSTN1_HUMAN	Calsyntenin-1 (Alcadein-alpha) (Alc-alpha) (Alzheimer-related cadherin-like protein) (Non-classical cadherin XB31alpha) [Cleaved into: Soluble Alc-alpha (SAlc-alpha); CTF1-alpha (C-terminal fragment 1-alpha)]
126	P09455	RET1_HUMAN	Retinol-binding protein 1 (Cellular retinol-binding protein) (CRBP) (Cellular retinol-binding protein I) (CRBP-I)
127	P19338	NUCL_HUMAN	Nucleolin (Protein C23)
128	Q00839	HNRPU_HUMAN	Heterogeneous nuclear ribonucleoprotein U (hnRNP U) (Scaffold attachment factor A) (SAF-A) (p120) (pp120)
129	P05141	ADT2_HUMAN	ADP/ATP translocase 2 (ADP,ATP carrier protein 2) (ADP,ATP carrier protein, fibroblast isoform) (Adenine nucleotide translocator 2) (ANT 2) (Solute carrier family 25 member 5) [Cleaved into: ADP/ATP translocase 2, N-terminally processed]
130	Q17R60	IMPG1_HUMAN	Interphotoreceptor matrix proteoglycan 1 (Interphotoreceptor matrix proteoglycan of 150 kDa) (IPM-150) (Sialoprotein associated with cones and rods)
131	A8MTJ3	GNAT3_HUMAN	Guanine nucleotide-binding protein G(t) subunit alpha-3 (Gustducin alpha-3 chain)
132	P02525	CRBA1_MOUSE	Beta-crystallin A1 (Beta-A1-crystallin)
133	P10768	ESTD_HUMAN	S-formylglutathione hydrolase (FGH) (EC 3.1.2.12) (Esterase D) (Methylumbelliferyl-acetate deacetylase) (EC 3.1.1.56)
134	Q96BW5	PTER_HUMAN	Phosphotriesterase-related protein (EC 3.1.-.-) (Parathion hydrolase-related protein) (hPHRP)
135	Q99497	PARK7_HUMAN	Protein deglycase DJ-1 (DJ-1) (EC 3.1.2.-) (EC 3.5.1.-) (Oncogene DJ1) (Parkinson disease protein 7)
136	G1SNC0	G1SNC0_RABIT	Microtubule-associated protein
137	P06396	GELS_HUMAN	Gelsolin (AGEL) (Actin-depolymerizing factor) (ADF) (Brevin)
138	O43707	ACTN4_HUMAN	Alpha-actinin-4 (Non-muscle alpha-actinin 4)
139	P10066	CRGB_RAT	Gamma-crystallin B (Gamma-B-crystallin) (Gamma-crystallin 1-2)
140	P19367	HXK1_HUMAN	Hexokinase-1 (EC 2.7.1.1) (Brain form hexokinase) (Hexokinase type I) (HK I)
141	P62975	UBIQ_RABIT	Ubiquitin
142	G1SI20	G1SI20_RABIT	Isocitrate dehydrogenase [NADP] (EC 1.1.1.42)
143	P23035	A1AF_RABIT	Alpha-1-antiproteinase F (APF) (Alpha-1-antitrypsin) (Alpha-1-proteinase inhibitor)
144	P60953	CDC42_HUMAN	Cell division control protein 42 homolog (G25K GTP-binding protein)
145	P10658	SERC_RABIT	Phosphoserine aminotransferase (PSAT) (EC 2.6.1.52) (Endometrial progesterone-induced protein) (EPIP) (Phosphohydroxythreonine aminotransferase)
146	P50990	TCPQ_HUMAN	T-complex protein 1 subunit theta (TCP-1-theta) (CCT-theta) (Renal carcinoma antigen NY-REN-15)
147	O43491	E41L2_HUMAN	Band 4.1-like protein 2 (Generally expressed protein 4.1) (4.1G)
148	P34057	RECO_MOUSE	Recoverin (23 kDa photoreceptor cell-specific protein) (Cancer-associated retinopathy protein) (Protein CAR)
149	G1U754	G1U754_RABIT	Histidine-rich glycoprotein
150	P22626	ROA2_HUMAN	Heterogeneous nuclear ribonucleoproteins A2/B1 (hnRNP A2/B1)
151	Q96KP4	CNDP2_HUMAN	Cytosolic non-specific dipeptidase (EC 3.4.13.18) (CNDP dipeptidase 2) (Glutamate carboxypeptidase-like protein 1) (Peptidase A)
152	P48643	TCPE_HUMAN	T-complex protein 1 subunit epsilon (TCP-1-epsilon) (CCT-epsilon)
153	P36543	VATE1_HUMAN	V-type proton ATPase subunit E 1 (V-ATPase subunit E 1) (V-ATPase 31 kDa subunit) (p31) (Vacuolar proton pump subunit E 1)
154	P62962	PROF1_MOUSE	Profilin-1 (Profilin I)
155	P51149	RAB7A_HUMAN	Ras-related protein Rab-7a
156	G1T4Q9	G1T4Q9_RABIT	Proteasome subunit beta type (EC 3.4.25.1) (Fragment)
157	Q15019	SEPT2_HUMAN	Septin-2 (Neural precursor cell expressed developmentally down-regulated protein 5) (NEDD-5)
158	O43708	MAAI_HUMAN	Maleylacetoacetate isomerase (MAAI) (EC 5.2.1.2) (GSTZ1-1) (Glutathione S-transferase zeta 1) (EC 2.5.1.18)
159	Q96E17	RAB3C_HUMAN	Ras-related protein Rab-3C
160	Q6B7M7	COF1_SHEEP	Cofilin-1 (Cofilin, non-muscle isoform)
161	P31943	HNRH1_HUMAN	Heterogeneous nuclear ribonucleoprotein H (hnRNP H) [Cleaved into: Heterogeneous nuclear ribonucleoprotein H, N-terminally processed]
162	G1T0H8	G1T0H8_RABIT	ATP-dependent 6-phosphofructokinase (ATP-PFK) (Phosphofructokinase) (EC 2.7.1.11) (Phosphohexokinase)
163	G1SVB6	G1SVB6_RABIT	Glutamate dehydrogenase
164	Q9UBP4	DKK3_HUMAN	Dickkopf-related protein 3 (Dickkopf-3) (Dkk-3) (hDkk-3)
165	O97764	QOR_BOVIN	Zeta-crystallin
166	P21195	PDIA1_RABIT	Protein disulfide-isomerase (PDI) (EC 5.3.4.1) (Cellular thyroid hormone-binding protein) (Prolyl 4-hydroxylase subunit beta) (p55)
167	Q6YNR6	S100B_RABIT	Protein S100-B (S-100 protein beta chain) (S-100 protein subunit beta) (S100 calcium-binding protein B)
168	P61764	STXB1_HUMAN	Syntaxin-binding protein 1 (MUNC18-1) (N-Sec1) (Protein unc-18 homolog 1) (Unc18-1) (Protein unc-18 homolog A) (Unc-18A) (p67)
169	O43390	HNRPR_HUMAN	Heterogeneous nuclear ribonucleoprotein R (hnRNP R)
170	P30153	2AAA_HUMAN	Serine/threonine-protein phosphatase 2A 65 kDa regulatory subunit A alpha isoform (Medium tumor antigen-associated 61 kDa protein) (PP2A subunit A isoform PR65-alpha) (PP2A subunit A isoform R1-alpha)
171	G1T1W6	G1T1W6_RABIT	Adenosylhomocysteinase (EC 3.3.1.1)
172	G1T013	G1T013_RABIT	Malic enzyme
173	Q16851	UGPA_HUMAN	UTP--glucose-1-phosphate uridylyltransferase (EC 2.7.7.9) (UDP-glucose pyrophosphorylase) (UDPGP) (UGPase)
174	Q63651	RK_RAT	Rhodopsin kinase (RK) (EC 2.7.11.14) (G protein-coupled receptor kinase 1)
175	G1SSL0	G1SSL0_RABIT	Uncharacterized protein (Fragment)
176	Q12906	ILF3_HUMAN	Interleukin enhancer-binding factor 3 (Double-stranded RNA-binding protein 76) (DRBP76) (M-phase phosphoprotein 4) (MPP4) (Nuclear factor associated with dsRNA) (NFAR) (Nuclear factor of activated T-cells 90 kDa) (NF-AT-90) (Translational control protein 80) (TCP80)
177	P31948	STIP1_HUMAN	Stress-induced-phosphoprotein 1 (STI1) (Hsc70/Hsp90-organizing protein) (Hop) (Renal carcinoma antigen NY-REN-11) (Transformation-sensitive protein IEF SSP 3521)
178	P80177	MIF_BOVIN	Macrophage migration inhibitory factor (MIF) (EC 5.3.2.1) (L-dopachrome isomerase) (L-dopachrome tautomerase) (EC 5.3.3.12) (Phenylpyruvate tautomerase) (p12A)
179	Q92499	DDX1_HUMAN	ATP-dependent RNA helicase DDX1 (EC 3.6.4.13) (DEAD box protein 1) (DEAD box protein retinoblastoma) (DBP-RB)
180	G1SJS1	G1SJS1_RABIT	Histone H2B
181	P15259	PGAM2_HUMAN	Phosphoglycerate mutase 2 (EC 3.1.3.13) (EC 5.4.2.11) (EC 5.4.2.4) (BPG-dependent PGAM 2) (Muscle-specific phosphoglycerate mutase) (Phosphoglycerate mutase isozyme M) (PGAM-M)
182	P18287	APOE_RABIT	Apolipoprotein E (Apo-E)
183	G1TED6	G1TED6_RABIT	Annexin
184	P48774	GSTM5_MOUSE	Glutathione S-transferase Mu 5 (EC 2.5.1.18) (Fibrous sheath component 2) (Fsc2) (GST class-mu 5)
185	P11177	ODPB_HUMAN	Pyruvate dehydrogenase E1 component subunit beta, mitochondrial (PDHE1-B) (EC 1.2.4.1)
186	P61026	RAB10_HUMAN	Ras-related protein Rab-10
187	G1U4P7	G1U4P7_RABIT	Superoxide dismutase (EC 1.15.1.1) (Fragment)
188	Q9HC38	GLOD4_HUMAN	Glyoxalase domain-containing protein 4
189	P46459	NSF_HUMAN	Vesicle-fusing ATPase (EC 3.6.4.6) (N-ethylmaleimide-sensitive fusion protein) (NEM-sensitive fusion protein) (Vesicular-fusion protein NSF)
190	Q12905	ILF2_HUMAN	Interleukin enhancer-binding factor 2 (Nuclear factor of activated T-cells 45 kDa)
191	A7X8X3	A7X8X3_RABIT	Hypoxanthine phosphoribosyltransferase (Hypoxanthine-guanine phosphoribosyltransferase) (EC 2.4.2.8) (Uncharacterized protein)
192	P09417	DHPR_HUMAN	Dihydropteridine reductase (EC 1.5.1.34) (HDHPR) (Quinoid dihydropteridine reductase) (Short chain dehydrogenase/reductase family 33C member 1)
193	P61604	CH10_HUMAN	10 kDa heat shock protein, mitochondrial (Hsp10) (10 kDa chaperonin) (Chaperonin 10) (CPN10) (Early-pregnancy factor) (EPF)
194	P31942	HNRH3_HUMAN	Heterogeneous nuclear ribonucleoprotein H3 (hnRNP H3) (Heterogeneous nuclear ribonucleoprotein 2H9) (hnRNP 2H9)
195	P05091	ALDH2_HUMAN	Aldehyde dehydrogenase, mitochondrial (EC 1.2.1.3) (ALDH class 2) (ALDH-E2) (ALDHI)
196	P01870	IGHG_RABIT	Ig gamma chain C region
197	Q9N0Z6	AT1A1_RABIT	Sodium/potassium-transporting ATPase subunit alpha-1 (Na(+)/K(+) ATPase alpha-1 subunit) (EC 3.6.3.9) (Sodium pump subunit alpha-1)
198	G1U9T8	G1U9T8_RABIT	T-complex protein 1 subunit delta
199	G1SIV0	G1SIV0_RABIT	Inosine-5'-monophosphate dehydrogenase (EC 1.1.1.205)
200	O43175	SERA_HUMAN	D-3-phosphoglycerate dehydrogenase (3-PGDH) (EC 1.1.1.95)
201	P13280	GLYG_RABIT	Glycogenin-1 (GN-1) (GN1) (EC 2.4.1.186)
202	G1SWI7	G1SWI7_RABIT	Proteasome subunit alpha type (EC 3.4.25.1)
203	G1SN21	G1SN21_RABIT	Uncharacterized protein (Fragment)
204	P04792	HSPB1_HUMAN	Heat shock protein beta-1 (HspB1) (28 kDa heat shock protein) (Estrogen-regulated 24 kDa protein) (Heat shock 27 kDa protein) (HSP 27) (Stress-responsive protein 27) (SRP27)
205	G1U9S7	G1U9S7_RABIT	Uncharacterized protein
206	G1T2L1	G1T2L1_RABIT	Proteasome subunit alpha type (EC 3.4.25.1)
207	Q04446	GLGB_HUMAN	1,4-alpha-glucan-branching enzyme (EC 2.4.1.18) (Brancher enzyme) (Glycogen-branching enzyme)
208	P49368	TCPG_HUMAN	T-complex protein 1 subunit gamma (TCP-1-gamma) (CCT-gamma) (hTRiC5)
209	P68003	VDAC2_RABIT	Voltage-dependent anion-selective channel protein 2 (VDAC-2) (Outer mitochondrial membrane protein porin 2)
210	G1SUU7	G1SUU7_RABIT	tRNA-splicing ligase RtcB homolog (EC 6.5.1.3)
211	O94760	DDAH1_HUMAN	N(G),N(G)-dimethylarginine dimethylaminohydrolase 1 (DDAH-1) (Dimethylarginine dimethylaminohydrolase 1) (EC 3.5.3.18) (DDAHI) (Dimethylargininase-1)
212	P80404	GABT_HUMAN	4-aminobutyrate aminotransferase, mitochondrial (EC 2.6.1.19) ((S)-3-amino-2-methylpropionate transaminase) (EC 2.6.1.22) (GABA aminotransferase) (GABA-AT) (Gamma-amino-N-butyrate transaminase) (GABA transaminase) (GABA-T) (L-AIBAT)
213	P07339	CATD_HUMAN	Cathepsin D (EC 3.4.23.5) [Cleaved into: Cathepsin D light chain; Cathepsin D heavy chain]
214	P26640	SYVC_HUMAN	Valine--tRNA ligase (EC 6.1.1.9) (Protein G7a) (Valyl-tRNA synthetase) (ValRS)
215	P39687	AN32A_HUMAN	Acidic leucine-rich nuclear phosphoprotein 32 family member A (Acidic nuclear phosphoprotein pp32) (pp32) (Leucine-rich acidic nuclear protein) (LANP) (Mapmodulin) (Potent heat-stable protein phosphatase 2A inhibitor I1PP2A) (Putative HLA-DR-associated protein I) (PHAPI)
216	G1SNC4	G1SNC4_RABIT	Adenylate kinase isoenzyme 1 (AK 1) (EC 2.7.4.3) (EC 2.7.4.6) (ATP-AMP transphosphorylase 1) (ATP:AMP phosphotransferase) (Adenylate monophosphate kinase) (Myokinase)
217	G1U7U3	G1U7U3_RABIT	Nucleoside diphosphate kinase (EC 2.7.4.6)
218	G1U9T4	G1U9T4_RABIT	Nucleoside diphosphate kinase (EC 2.7.4.6)
219	P29694	EF1G_RABIT	Elongation factor 1-gamma (EF-1-gamma) (eEF-1B gamma)
220	Q9NY33	DPP3_HUMAN	Dipeptidyl peptidase 3 (EC 3.4.14.4) (Dipeptidyl aminopeptidase III) (Dipeptidyl arylamidase III) (Dipeptidyl peptidase III) (DPP III) (Enkephalinase B)
221	Q9NVA2	SEP11_HUMAN	Septin-11
222	Q99627	CSN8_HUMAN	COP9 signalosome complex subunit 8 (SGN8) (Signalosome subunit 8) (COP9 homolog) (hCOP9) (JAB1-containing signalosome subunit 8)
223	G1TED0	G1TED0_RABIT	Sulfurtransferase (Fragment)
224	O75396	SC22B_HUMAN	Vesicle-trafficking protein SEC22b (ER-Golgi SNARE of 24 kDa) (ERS-24) (ERS24) (SEC22 vesicle-trafficking protein homolog B) (SEC22 vesicle-trafficking protein-like 1)
225	P27695	APEX1_HUMAN	DNA-(apurinic or apyrimidinic site) lyase (EC 3.1.-.-) (EC 4.2.99.18) (APEX nuclease) (APEN) (Apurinic-apyrimidinic endonuclease 1) (AP endonuclease 1) (APE-1) (REF-1) (Redox factor-1) [Cleaved into: DNA-(apurinic or apyrimidinic site) lyase, mitochondrial]
226	P43243	MATR3_HUMAN	Matrin-3
227	Q1KMD3	HNRL2_HUMAN	Heterogeneous nuclear ribonucleoprotein U-like protein 2 (Scaffold-attachment factor A2) (SAF-A2)
228	Q9ULA0	DNPEP_HUMAN	Aspartyl aminopeptidase (EC 3.4.11.21)
229	Q9UNZ2	NSF1C_HUMAN	NSFL1 cofactor p47 (UBX domain-containing protein 2C) (p97 cofactor p47)
230	P05455	LA_HUMAN	Lupus La protein (La autoantigen) (La ribonucleoprotein) (Sjoegren syndrome type B antigen) (SS-B)
231	P07954	FUMH_HUMAN	Fumarate hydratase, mitochondrial (Fumarase) (EC 4.2.1.2)
232	P09429	HMGB1_HUMAN	High mobility group protein B1 (High mobility group protein 1) (HMG-1)
233	Q06481	APLP2_HUMAN	Amyloid-like protein 2 (APLP-2) (APPH) (Amyloid protein homolog) (CDEI box-binding protein) (CDEBP)
234	P25274	MBP_RABIT	Myelin basic protein (MBP) (Myelin A1 protein) (Myelin P1 protein)
235	P00949	PGM1_RABIT	Phosphoglucomutase-1 (PGM 1) (EC 5.4.2.2) (Glucose phosphomutase 1)
236	G1T3D9	G1T3D9_RABIT	40S ribosomal protein S8 (Fragment)
237	O15075	DCLK1_HUMAN	Serine/threonine-protein kinase DCLK1 (EC 2.7.11.1) (Doublecortin domain-containing protein 3A) (Doublecortin-like and CAM kinase-like 1) (Doublecortin-like kinase 1)
238	G1T813	G1T813_RABIT	Pyruvate dehydrogenase E1 component subunit alpha (EC 1.2.4.1)
239	P18206	VINC_HUMAN	Vinculin (Metavinculin) (MV)
240	P15122	ALDR_RABIT	Aldose reductase (AR) (EC 1.1.1.21) (Aldehyde reductase)
241	P34913	HYES_HUMAN	Bifunctional epoxide hydrolase 2 [Includes: Cytosolic epoxide hydrolase 2 (CEH) (EC 3.3.2.10) (Epoxide hydratase) (Soluble epoxide hydrolase) (SEH); Lipid-phosphate phosphatase (EC 3.1.3.76)]
242	P60660	MYL6_HUMAN	Myosin light polypeptide 6 (17 kDa myosin light chain) (LC17) (Myosin light chain 3) (MLC-3) (Myosin light chain alkali 3) (Myosin light chain A3) (Smooth muscle and nonmuscle myosin light chain alkali 6)
243	P35080	PROF2_HUMAN	Profilin-2 (Profilin II)
244	P62493	RB11A_RABIT	Ras-related protein Rab-11A (Rab-11)
245	Q01469	FABP5_HUMAN	Fatty acid-binding protein, epidermal (Epidermal-type fatty acid-binding protein) (E-FABP) (Fatty acid-binding protein 5) (Psoriasis-associated fatty acid-binding protein homolog) (PA-FABP)
246	P06748	NPM_HUMAN	Nucleophosmin (NPM) (Nucleolar phosphoprotein B23) (Nucleolar protein NO38) (Numatrin)
247	Q16181	SEPT7_HUMAN	Septin-7 (CDC10 protein homolog)
248	Q08752	PPID_HUMAN	Peptidyl-prolyl cis-trans isomerase D (PPIase D) (EC 5.2.1.8) (40 kDa peptidyl-prolyl cis-trans isomerase) (Cyclophilin-40) (CYP-40) (Cyclophilin-related protein) (Rotamase D)
249	P31939	PUR9_HUMAN	Bifunctional purine biosynthesis protein PURH [Cleaved into: Bifunctional purine biosynthesis protein PURH, N-terminally processed] [Includes: Phosphoribosylaminoimidazolecarboxamide formyltransferase (EC 2.1.2.3) (5-aminoimidazole-4-carboxamide ribonucleotide formyltransferase) (AICAR transformylase); IMP cyclohydrolase (EC 3.5.4.10) (ATIC) (IMP synthase) (Inosinicase)]
250	P05388	RLA0_HUMAN	60S acidic ribosomal protein P0 (60S ribosomal protein L10E)
251	P62943	FKB1A_RABIT	Peptidyl-prolyl cis-trans isomerase FKBP1A (PPIase FKBP1A) (EC 5.2.1.8) (12 kDa FK506-binding protein) (12 kDa FKBP) (FKBP-12) (Calstabin-1) (FK506-binding protein 1A) (FKBP-1A) (Immunophilin FKBP12) (Rotamase)
252	P23396	RS3_HUMAN	40S ribosomal protein S3 (EC 4.2.99.18)
253	P63027	VAMP2_HUMAN	Vesicle-associated membrane protein 2 (VAMP-2) (Synaptobrevin-2)
254	G1SKS8	G1SKS8_RABIT	Microtubule-associated protein
255	Q9BTT0	AN32E_HUMAN	Acidic leucine-rich nuclear phosphoprotein 32 family member E (LANP-like protein) (LANP-L)
256	Q96FV2	SCRN2_HUMAN	Secernin-2
257	G1SFR8	G1SFR8_RABIT	40S ribosomal protein S12
258	O95865	DDAH2_HUMAN	N(G),N(G)-dimethylarginine dimethylaminohydrolase 2 (DDAH-2) (Dimethylarginine dimethylaminohydrolase 2) (EC 3.5.3.18) (DDAHII) (Dimethylargininase-2) (Protein G6a) (S-phase protein)
259	P12814	ACTN1_HUMAN	Alpha-actinin-1 (Alpha-actinin cytoskeletal isoform) (F-actin cross-linking protein) (Non-muscle alpha-actinin-1)
260	P02252	H14_RABIT	Histone H1.4
261	P00008	CYC_RABIT	Cytochrome c
262	P62081	RS7_HUMAN	40S ribosomal protein S7
263	G1TQM9	G1TQM9_RABIT	40S ribosomal protein SA (37 kDa laminin receptor precursor) (37/67 kDa laminin receptor) (67 kDa laminin receptor) (Laminin receptor 1) (Laminin-binding protein precursor p40)
264	Q9UJU6	DBNL_HUMAN	Drebrin-like protein (Cervical SH3P7) (Cervical mucin-associated protein) (Drebrin-F) (HPK1-interacting protein of 55 kDa) (HIP-55) (SH3 domain-containing protein 7)
265	Q8MK67	PEBP1_RABIT	Phosphatidylethanolamine-binding protein 1 (PEBP-1) (HCNPpp) [Cleaved into: Hippocampal cholinergic neurostimulating peptide (HCNP)]
266	Q8TC12	RDH11_HUMAN	Retinol dehydrogenase 11 (EC 1.1.1.300) (Androgen-regulated short-chain dehydrogenase/reductase 1) (HCV core-binding protein HCBP12) (Prostate short-chain dehydrogenase/reductase 1) (Retinal reductase 1) (RalR1) (Short chain dehydrogenase/reductase family 7C member 1)
267	G1TCV6	G1TCV6_RABIT	Guanine nucleotide-binding protein subunit gamma
268	Q8WN94	ACBP_RABIT	Acyl-CoA-binding protein (ACBP) (Diazepam-binding inhibitor) (DBI) (Endozepine) (EP)
269	G1T918	G1T918_RABIT	Proteasome subunit beta type (EC 3.4.25.1)
270	Q9BY11	PACN1_HUMAN	Protein kinase C and casein kinase substrate in neurons protein 1 (Syndapin-1)
271	Q6P7Q4	LGUL_RAT	Lactoylglutathione lyase (EC 4.4.1.5) (Aldoketomutase) (Glyoxalase I) (Glx I) (Ketone-aldehyde mutase) (Methylglyoxalase) (S-D-lactoylglutathione methylglyoxal lyase)
272	P02170	MYG_RABIT	Myoglobin
273	Q8WXF1	PSPC1_HUMAN	Paraspeckle component 1 (Paraspeckle protein 1)
274	Q8N5Z0	AADAT_HUMAN	Kynurenine/alpha-aminoadipate aminotransferase, mitochondrial (KAT/AadAT) (2-aminoadipate aminotransferase) (2-aminoadipate transaminase) (EC 2.6.1.39) (Alpha-aminoadipate aminotransferase) (AadAT) (Kynurenine aminotransferase II) (Kynurenine--oxoglutarate aminotransferase II) (Kynurenine--oxoglutarate transaminase 2) (EC 2.6.1.7) (Kynurenine--oxoglutarate transaminase II)
275	Q01059	ACOC_RABIT	Cytoplasmic aconitate hydratase (Aconitase) (EC 4.2.1.3) (Citrate hydro-lyase) (Ferritin repressor protein) (Iron regulatory protein 1) (IRP1) (Iron-responsive element-binding protein 1) (IRE-BP 1)
276	P15374	UCHL3_HUMAN	Ubiquitin carboxyl-terminal hydrolase isozyme L3 (UCH-L3) (EC 3.4.19.12) (Ubiquitin thioesterase L3)
277	P00390	GSHR_HUMAN	Glutathione reductase, mitochondrial (GR) (GRase) (EC 1.8.1.7)
278	P31930	QCR1_HUMAN	Cytochrome b-c1 complex subunit 1, mitochondrial (Complex III subunit 1) (Core protein I) (Ubiquinol-cytochrome-c reductase complex core protein 1)
279	P27824	CALX_HUMAN	Calnexin (IP90) (Major histocompatibility complex class I antigen-binding protein p88) (p90)
280	P40826	UBP14_RABIT	Ubiquitin carboxyl-terminal hydrolase 14 (EC 3.4.19.12) (Deubiquitinating enzyme 14) (Ubiquitin thioesterase 14) (Ubiquitin-specific-processing protease 14)
281	P29218	IMPA1_HUMAN	Inositol monophosphatase 1 (IMP 1) (IMPase 1) (EC 3.1.3.25) (D-galactose 1-phosphate phosphatase) (EC 3.1.3.94) (Inositol-1(or 4)-monophosphatase 1) (Lithium-sensitive myo-inositol monophosphatase A1)
282	P40121	CAPG_HUMAN	Macrophage-capping protein (Actin regulatory protein CAP-G)
283	Q9HBL8	NMRL1_HUMAN	NmrA-like family domain-containing protein 1
284	P34932	HSP74_HUMAN	Heat shock 70 kDa protein 4 (HSP70RY) (Heat shock 70-related protein APG-2)
285	Q00577	PURA_HUMAN	Transcriptional activator protein Pur-alpha (Purine-rich single-stranded DNA-binding protein alpha)
286	P48147	PPCE_HUMAN	Prolyl endopeptidase (PE) (EC 3.4.21.26) (Post-proline cleaving enzyme)
287	P25788	PSA3_HUMAN	Proteasome subunit alpha type-3 (EC 3.4.25.1) (Macropain subunit C8) (Multicatalytic endopeptidase complex subunit C8) (Proteasome component C8)
288	P61163	ACTZ_HUMAN	Alpha-centractin (Centractin) (ARP1) (Actin-RPV) (Centrosome-associated actin homolog)
289	B6V9S8	B6V9S8_RABIT	Chaperonin-containing T-complex polypeptide eta subunit
290	P62160	CALM_RABIT	Calmodulin (CaM)
291	Q14103	HNRPD_HUMAN	Heterogeneous nuclear ribonucleoprotein D0 (hnRNP D0) (AU-rich element RNA-binding protein 1)
292	O75947	ATP5H_HUMAN	ATP synthase subunit d, mitochondrial (ATPase subunit d)
293	Q96CN7	ISOC1_HUMAN	Isochorismatase domain-containing protein 1
294	P48637	GSHB_HUMAN	Glutathione synthetase (GSH synthetase) (GSH-S) (EC 6.3.2.3) (Glutathione synthase)
295	P36405	ARL3_HUMAN	ADP-ribosylation factor-like protein 3
296	Q9BPW8	NIPS1_HUMAN	Protein NipSnap homolog 1 (NipSnap1)
297	P50502	F10A1_HUMAN	Hsc70-interacting protein (Hip) (Aging-associated protein 2) (Progesterone receptor-associated p48 protein) (Protein FAM10A1) (Putative tumor suppressor ST13) (Renal carcinoma antigen NY-REN-33) (Suppression of tumorigenicity 13 protein)
298	P00569	KAD1_RABIT	Adenylate kinase isoenzyme 1 (AK 1) (EC 2.7.4.3) (EC 2.7.4.6) (ATP-AMP transphosphorylase 1) (ATP:AMP phosphotransferase) (Adenylate monophosphate kinase) (Myokinase)
299	P16930	FAAA_HUMAN	Fumarylacetoacetase (FAA) (EC 3.7.1.2) (Beta-diketonase) (Fumarylacetoacetate hydrolase)
300	O00764	PDXK_HUMAN	Pyridoxal kinase (EC 2.7.1.35) (Pyridoxine kinase)
301	G1T3A6	G1T3A6_RABIT	Malic enzyme
302	O43488	ARK72_HUMAN	Aflatoxin B1 aldehyde reductase member 2 (EC 1.1.1.n11) (AFB1 aldehyde reductase 1) (AFB1-AR 1) (Aldoketoreductase 7) (Succinic semialdehyde reductase) (SSA reductase)
303	G1T235	G1T235_RABIT	Proteasome subunit beta type (EC 3.4.25.1)
304	P23246	SFPQ_HUMAN	Splicing factor, proline- and glutamine-rich (100 kDa DNA-pairing protein) (hPOMp100) (DNA-binding p52/p100 complex, 100 kDa subunit) (Polypyrimidine tract-binding protein-associated-splicing factor) (PSF) (PTB-associated-splicing factor)
305	Q15181	IPYR_HUMAN	Inorganic pyrophosphatase (EC 3.6.1.1) (Pyrophosphate phospho-hydrolase) (PPase)
306	Q14697	GANAB_HUMAN	Neutral alpha-glucosidase AB (EC 3.2.1.84) (Alpha-glucosidase 2) (Glucosidase II subunit alpha)
307	P16499	PDE6A_HUMAN	Rod cGMP-specific 3',5'-cyclic phosphodiesterase subunit alpha (GMP-PDE alpha) (EC 3.1.4.35) (PDE V-B1)
308	P22695	QCR2_HUMAN	Cytochrome b-c1 complex subunit 2, mitochondrial (Complex III subunit 2) (Core protein II) (Ubiquinol-cytochrome-c reductase complex core protein 2)
309	P09651	ROA1_HUMAN	Heterogeneous nuclear ribonucleoprotein A1 (hnRNP A1) (Helix-destabilizing protein) (Single-strand RNA-binding protein) (hnRNP core protein A1) [Cleaved into: Heterogeneous nuclear ribonucleoprotein A1, N-terminally processed]
310	P00511	PFKAM_RABIT	ATP-dependent 6-phosphofructokinase, muscle type (ATP-PFK) (PFK-M) (EC 2.7.1.11) (6-phosphofructokinase type A) (Phosphofructo-1-kinase isozyme A) (PFK-A) (Phosphohexokinase)
311	O76070	SYUG_HUMAN	Gamma-synuclein (Breast cancer-specific gene 1 protein) (Persyn) (Synoretin) (SR)
312	Q99733	NP1L4_HUMAN	Nucleosome assembly protein 1-like 4 (Nucleosome assembly protein 2) (NAP-2)
313	Q15436	SC23A_HUMAN	Protein transport protein Sec23A (SEC23-related protein A)
314	Q96AE4	FUBP1_HUMAN	Far upstream element-binding protein 1 (FBP) (FUSE-binding protein 1) (DNA helicase V) (hDH V)
315	P53787	EF1D_RABIT	Elongation factor 1-delta (EF-1-delta)
316	Q9NZN9	AIPL1_HUMAN	Aryl-hydrocarbon-interacting protein-like 1
317	P48506	GSH1_HUMAN	Glutamate--cysteine ligase catalytic subunit (EC 6.3.2.2) (GCS heavy chain) (Gamma-ECS) (Gamma-glutamylcysteine synthetase)
318	Q8NCW5	NNRE_HUMAN	NAD(P)H-hydrate epimerase (EC 5.1.99.6) (Apolipoprotein A-I-binding protein) (AI-BP) (NAD(P)HX epimerase) (YjeF N-terminal domain-containing protein 1) (YjeF_N1)
319	O14558	HSPB6_HUMAN	Heat shock protein beta-6 (HspB6) (Heat shock 20 kDa-like protein p20)
320	O43396	TXNL1_HUMAN	Thioredoxin-like protein 1 (32 kDa thioredoxin-related protein)
321	P04843	RPN1_HUMAN	Dolichyl-diphosphooligosaccharide--protein glycosyltransferase subunit 1 (EC 2.4.99.18) (Dolichyl-diphosphooligosaccharide--protein glycosyltransferase 67 kDa subunit) (Ribophorin I) (RPN-I) (Ribophorin-1)
322	Q9NX46	ARHL2_HUMAN	Poly(ADP-ribose) glycohydrolase ARH3 (EC 3.2.1.143) (ADP-ribosylhydrolase 3) ([Protein ADP-ribosylarginine] hydrolase-like protein 2)
323	P50914	RL14_HUMAN	60S ribosomal protein L14 (CAG-ISL 7)
324	P63313	TYB10_HUMAN	Thymosin beta-10
325	Q92841	DDX17_HUMAN	Probable ATP-dependent RNA helicase DDX17 (EC 3.6.4.13) (DEAD box protein 17) (DEAD box protein p72) (RNA-dependent helicase p72)
326	O62695	H2AV_RABIT	Histone H2A.V (H2A.F/Z)
327	Q13564	ULA1_HUMAN	NEDD8-activating enzyme E1 regulatory subunit (Amyloid beta precursor protein-binding protein 1, 59 kDa) (APP-BP1) (Amyloid protein-binding protein 1) (Proto-oncogene protein 1)
328	Q04323	UBXN1_HUMAN	UBX domain-containing protein 1 (SAPK substrate protein 1) (UBA/UBX 33.3 kDa protein)
329	Q09YN4	CAZA2_RABIT	F-actin-capping protein subunit alpha-2 (CapZ alpha-2)
330	P08507	GPDA_RABIT	Glycerol-3-phosphate dehydrogenase [NAD(+)], cytoplasmic (GPD-C) (GPDH-C) (EC 1.1.1.8)
331	P51858	HDGF_HUMAN	Hepatoma-derived growth factor (HDGF) (High mobility group protein 1-like 2) (HMG-1L2)
332	P05413	FABPH_HUMAN	Fatty acid-binding protein, heart (Fatty acid-binding protein 3) (Heart-type fatty acid-binding protein) (H-FABP) (Mammary-derived growth inhibitor) (MDGI) (Muscle fatty acid-binding protein) (M-FABP)
333	Q9BRA2	TXD17_HUMAN	Thioredoxin domain-containing protein 17 (14 kDa thioredoxin-related protein) (TRP14) (Protein 42-9-9) (Thioredoxin-like protein 5)
334	P53789	VTDB_RABIT	Vitamin D-binding protein (DBP) (VDB) (Gc-globulin) (Group-specific component)
335	P15253	CALR_RABIT	Calreticulin (CRP55) (Calregulin) (Endoplasmic reticulum resident protein 60) (ERp60) (HACBP)
336	P02602	MYL1_RABIT	Myosin light chain 1/3, skeletal muscle isoform (MLC1/MLC3) (MLC1F/MLC3F) (Myosin light chain alkali 1/2) (Myosin light chain A1/A2)
337	Q02218	ODO1_HUMAN	2-oxoglutarate dehydrogenase, mitochondrial (EC 1.2.4.2) (2-oxoglutarate dehydrogenase complex component E1) (OGDC-E1) (Alpha-ketoglutarate dehydrogenase)
338	G1SLM0	G1SLM0_RABIT	Polyadenylate-binding protein (PABP)
339	G1TE68	G1TE68_RABIT	Histone H2A
340	P55209	NP1L1_HUMAN	Nucleosome assembly protein 1-like 1 (NAP-1-related protein) (hNRP)
341	P52597	HNRPF_HUMAN	Heterogeneous nuclear ribonucleoprotein F (hnRNP F) (Nucleolin-like protein mcs94-1) [Cleaved into: Heterogeneous nuclear ribonucleoprotein F, N-terminally processed]
342	P09936	UCHL1_HUMAN	Ubiquitin carboxyl-terminal hydrolase isozyme L1 (UCH-L1) (EC 3.4.19.12) (EC 6.-.-.-) (Neuron cytoplasmic protein 9.5) (PGP 9.5) (PGP9.5) (Ubiquitin thioesterase L1)
343	Q13449	LSAMP_HUMAN	Limbic system-associated membrane protein (LSAMP) (IgLON family member 3)
344	P49588	SYAC_HUMAN	Alanine--tRNA ligase, cytoplasmic (EC 6.1.1.7) (Alanyl-tRNA synthetase) (AlaRS) (Renal carcinoma antigen NY-REN-42)
345	O75083	WDR1_HUMAN	WD repeat-containing protein 1 (Actin-interacting protein 1) (AIP1) (NORI-1)
346	P21964	COMT_HUMAN	Catechol O-methyltransferase (EC 2.1.1.6)
347	P50757	MMP2_RABIT	72 kDa type IV collagenase (EC 3.4.24.24) (72 kDa gelatinase) (Gelatinase A) (Matrix metalloproteinase-2) (MMP-2) [Cleaved into: PEX]
348	G1TZY1	G1TZY1_RABIT	Amino acid transporter
349	O43809	CPSF5_HUMAN	Cleavage and polyadenylation specificity factor subunit 5 (Cleavage and polyadenylation specificity factor 25 kDa subunit) (CFIm25) (CPSF 25 kDa subunit) (Nucleoside diphosphate-linked moiety X motif 21) (Nudix motif 21) (Pre-mRNA cleavage factor Im 25 kDa subunit)
350	Q14028	CNGB1_HUMAN	Cyclic nucleotide-gated cation channel beta-1 (Cyclic nucleotide-gated cation channel 4) (CNG channel 4) (CNG-4) (CNG4) (Cyclic nucleotide-gated cation channel gamma) (Cyclic nucleotide-gated cation channel modulatory subunit) (Cyclic nucleotide-gated channel beta-1) (CNG channel beta-1) (Glutamic acid-rich protein) (GARP)
351	P50570	DYN2_HUMAN	Dynamin-2 (EC 3.6.5.5)
352	P05067	A4_HUMAN	Amyloid beta A4 protein (ABPP) (APPI) (APP) (Alzheimer disease amyloid protein) (Cerebral vascular amyloid peptide) (CVAP) (PreA4) (Protease nexin-II) (PN-II) [Cleaved into: N-APP; Soluble APP-alpha (S-APP-alpha); Soluble APP-beta (S-APP-beta); C99; Beta-amyloid protein 42 (Beta-APP42); Beta-amyloid protein 40 (Beta-APP40); C83; P3(42); P3(40); C80; Gamma-secretase C-terminal fragment 59 (Amyloid…
353	P55795	HNRH2_HUMAN	Heterogeneous nuclear ribonucleoprotein H2 (hnRNP H2) (FTP-3) (Heterogeneous nuclear ribonucleoprotein H') (hnRNP H') [Cleaved into: Heterogeneous nuclear ribonucleoprotein H2, N-terminally processed]
354	G1SCT6	G1SCT6_RABIT	Hexokinase (EC 2.7.1.1)
355	P29751	ACTB_RABIT	Actin, cytoplasmic 1 (Beta-actin) [Cleaved into: Actin, cytoplasmic 1, N-terminally processed]
356	Q95KK5	Q95KK5_RABIT	Beta A1-crystallin
357	P63104	1433Z_HUMAN	14-3-3 protein zeta/delta (Protein kinase C inhibitor protein 1) (KCIP-1)
358	P16015	CAH3_MOUSE	Carbonic anhydrase 3 (EC 4.2.1.1) (Carbonate dehydratase III) (Carbonic anhydrase III) (CA-III)
359	G1T465	G1T465_RABIT	3alpha(17beta)-hydroxysteroid dehydrogenase (Uncharacterized protein)
360	Q12934	BFSP1_HUMAN	Filensin (Beaded filament structural protein 1) (Lens fiber cell beaded-filament structural protein CP 115) (CP115) (Lens intermediate filament-like heavy) (LIFL-H)
361	Q71V39	EF1A2_RABIT	Elongation factor 1-alpha 2 (EF-1-alpha-2) (Eukaryotic elongation factor 1 A-2) (eEF1A-2) (Statin-S1)
362	P02458	CO2A1_HUMAN	Collagen alpha-1(II) chain (Alpha-1 type II collagen) [Cleaved into: Collagen alpha-1(II) chain; Chondrocalcin]
363	Q13515	BFSP2_HUMAN	Phakinin (49 kDa cytoskeletal protein) (Beaded filament structural protein 2) (Lens fiber cell beaded filament protein CP 47) (CP47) (Lens fiber cell beaded filament protein CP 49) (CP49) (Lens intermediate filament-like light) (LIFL-L)
364	P19007	HPT_RABIT	Haptoglobin (Zonulin) [Cleaved into: Haptoglobin alpha chain; Haptoglobin beta chain]
365	Q99574	NEUS_HUMAN	Neuroserpin (Peptidase inhibitor 12) (PI-12) (Serpin I1)
366	Q92752	TENR_HUMAN	Tenascin-R (TN-R) (Janusin) (Restrictin)
367	P00450	CERU_HUMAN	Ceruloplasmin (EC 1.16.3.1) (Ferroxidase)
368	Q28640	HRG_RABIT	Histidine-rich glycoprotein (Histidine-proline-rich glycoprotein) (HPRG) (Fragment)
369	P41975	SODE_RABIT	Extracellular superoxide dismutase [Cu-Zn] (EC-SOD) (EC 1.15.1.1)
370	G1U6B2	G1U6B2_RABIT	Delta-aminolevulinic acid dehydratase (EC 4.2.1.24)
371	Q8TE99	PXYP1_HUMAN	2-phosphoxylose phosphatase 1 (EC 3.1.3.-) (Acid phosphatase-like protein 2) (Xylosyl phosphatase) (epididymis luminal protein 124)
372	G1TD51	G1TD51_RABIT	Histone H4
373	Q13822	ENPP2_HUMAN	Ectonucleotide pyrophosphatase/phosphodiesterase family member 2 (E-NPP 2) (EC 3.1.4.39) (Autotaxin) (Extracellular lysophospholipase D) (LysoPLD)
374	P01024	CO3_HUMAN	Complement C3 (C3 and PZP-like alpha-2-macroglobulin domain-containing protein 1) [Cleaved into: Complement C3 beta chain; C3-beta-c (C3bc); Complement C3 alpha chain; C3a anaphylatoxin; Acylation stimulating protein (ASP) (C3adesArg); Complement C3b alpha' chain; Complement C3c alpha' chain fragment 1; Complement C3dg fragment; Complement C3g fragment; Complement C3d fragment; Complement C3f fra…
375	Q0GA40	LGSN_RABIT	Lengsin (Glutamate-ammonia ligase domain-containing protein 1)
376	Q96DG6	CMBL_HUMAN	Carboxymethylenebutenolidase homolog (EC 3.1.-.-)
377	Q86X76	NIT1_HUMAN	Nitrilase homolog 1 (EC 3.5.-.-)
378	P98049	COX2_RABIT	Cytochrome c oxidase subunit 2 (Cytochrome c oxidase polypeptide II)
379	Q9UGM5	FETUB_HUMAN	Fetuin-B (16G2) (Fetuin-like protein IRL685) (Gugu)
380	P51662	ANXA1_RABIT	Annexin A1 (Annexin I) (Annexin-1) (Calpactin II) (Calpactin-2) (Chromobindin-9) (Lipocortin I) (Phospholipase A2 inhibitory protein) (p35)
381	P16403	H12_HUMAN	Histone H1.2 (Histone H1c) (Histone H1d) (Histone H1s-1)
382	Q14195	DPYL3_HUMAN	Dihydropyrimidinase-related protein 3 (DRP-3) (Collapsin response mediator protein 4) (CRMP-4) (Unc-33-like phosphoprotein 1) (ULIP-1)
383	O14732	IMPA2_HUMAN	Inositol monophosphatase 2 (IMP 2) (IMPase 2) (EC 3.1.3.25) (Inositol-1(or 4)-monophosphatase 2) (Myo-inositol monophosphatase A2)
384	P21579	SYT1_HUMAN	Synaptotagmin-1 (Synaptotagmin I) (SytI) (p65)
385	Q4PLJ0	NEDD8_RABIT	NEDD8 (Neddylin) (Ubiquitin-like protein Nedd8)
386	Q9UJS0	CMC2_HUMAN	Calcium-binding mitochondrial carrier protein Aralar2 (Citrin) (Mitochondrial aspartate glutamate carrier 2) (Solute carrier family 25 member 13)
387	Q14019	COTL1_HUMAN	Coactosin-like protein
388	G1TCM9	G1TCM9_RABIT	SH3 domain-binding glutamic acid-rich-like protein
389	G1SM77	G1SM77_RABIT	ATP synthase subunit gamma
390	Q13885	TBB2A_HUMAN	Tubulin beta-2A chain (Tubulin beta class IIa)
391	O14531	DPYL4_HUMAN	Dihydropyrimidinase-related protein 4 (DRP-4) (Collapsin response mediator protein 3) (CRMP-3) (UNC33-like phosphoprotein 4) (ULIP-4)
392	P52272	HNRPM_HUMAN	Heterogeneous nuclear ribonucleoprotein M (hnRNP M)
393	P29562	IF4A1_RABIT	Eukaryotic initiation factor 4A-I (eIF-4A-I) (eIF4A-I) (EC 3.6.4.13) (ATP-dependent RNA helicase eIF4A-1) (Fragment)
394	G1TBC1	G1TBC1_RABIT	Endoplasmin
395	P47895	AL1A3_HUMAN	Aldehyde dehydrogenase family 1 member A3 (EC 1.2.1.5) (Aldehyde dehydrogenase 6) (Retinaldehyde dehydrogenase 3) (RALDH-3) (RalDH3)
396	U3KN16	U3KN16_RABIT	Inosine-5'-monophosphate dehydrogenase (EC 1.1.1.205)
397	P07320	CRGD_HUMAN	Gamma-crystallin D (Gamma-D-crystallin) (Gamma-crystallin 4)
398	Q08863	GSTA1_RABIT	Glutathione S-transferase alpha I (EC 2.5.1.18) (GST class-alpha) (GSTA1-1) [Cleaved into: Glutathione S-transferase alpha I, N-terminally processed]
399	P09960	LKHA4_HUMAN	Leukotriene A-4 hydrolase (LTA-4 hydrolase) (EC 3.3.2.6) (Leukotriene A(4) hydrolase)
400	P49419	AL7A1_HUMAN	Alpha-aminoadipic semialdehyde dehydrogenase (Alpha-AASA dehydrogenase) (EC 1.2.1.31) (Aldehyde dehydrogenase family 7 member A1) (EC 1.2.1.3) (Antiquitin-1) (Betaine aldehyde dehydrogenase) (EC 1.2.1.8) (Delta1-piperideine-6-carboxylate dehydrogenase) (P6c dehydrogenase)
401	Q9Y490	TLN1_HUMAN	Talin-1
402	Q14204	DYHC1_HUMAN	Cytoplasmic dynein 1 heavy chain 1 (Cytoplasmic dynein heavy chain 1) (Dynein heavy chain, cytosolic)
403	P02624	PRVA_RABIT	Parvalbumin alpha
404	G1SI29	G1SI29_RABIT	Elongation factor Tu
405	O95861	BPNT1_HUMAN	3'(2'),5'-bisphosphate nucleotidase 1 (EC 3.1.3.7) (Bisphosphate 3'-nucleotidase 1) (PAP-inositol 1,4-phosphatase) (PIP)
406	Q13561	DCTN2_HUMAN	Dynactin subunit 2 (50 kDa dynein-associated polypeptide) (Dynactin complex 50 kDa subunit) (DCTN-50) (p50 dynamitin)
407	Q63610	TPM3_RAT	Tropomyosin alpha-3 chain (Gamma-tropomyosin) (Tropomyosin-3) (Tropomyosin-5)
408	Q86UP2	KTN1_HUMAN	Kinectin (CG-1 antigen) (Kinesin receptor)
409	G1SZV5	G1SZV5_RABIT	Apolipoprotein A-I
410	P17858	PFKAL_HUMAN	ATP-dependent 6-phosphofructokinase, liver type (ATP-PFK) (PFK-L) (EC 2.7.1.11) (6-phosphofructokinase type B) (Phosphofructo-1-kinase isozyme B) (PFK-B) (Phosphohexokinase)
411	Q9BZQ8	NIBAN_HUMAN	Protein Niban (Cell growth-inhibiting gene 39 protein) (Protein FAM129A)
412	P11909	GPX1_RABIT	Glutathione peroxidase 1 (GPx-1) (GSHPx-1) (EC 1.11.1.9) (Cellular glutathione peroxidase)
413	Q8IZ83	A16A1_HUMAN	Aldehyde dehydrogenase family 16 member A1
414	G1SU71	G1SU71_RABIT	Proteasome subunit beta type (EC 3.4.25.1)
415	Q15102	PA1B3_HUMAN	Platelet-activating factor acetylhydrolase IB subunit gamma (EC 3.1.1.47) (PAF acetylhydrolase 29 kDa subunit) (PAF-AH 29 kDa subunit) (PAF-AH subunit gamma) (PAFAH subunit gamma)
416	P62333	PRS10_HUMAN	26S protease regulatory subunit 10B (26S proteasome AAA-ATPase subunit RPT4) (Proteasome 26S subunit ATPase 6) (Proteasome subunit p42)
417	Q12765	SCRN1_HUMAN	Secernin-1
418	G1T2C4	G1T2C4_RABIT	Transgelin
419	O60502	OGA_HUMAN	Protein O-GlcNAcase (OGA) (EC 3.2.1.169) (Beta-N-acetylglucosaminidase) (EC 3.2.1.-) (Beta-N-acetylhexosaminidase) (Beta-hexosaminidase) (Meningioma-expressed antigen 5) (N-acetyl-beta-D-glucosaminidase) (N-acetyl-beta-glucosaminidase) (Nuclear cytoplasmic O-GlcNAcase and acetyltransferase) (NCOAT)
420	G1SJW7	G1SJW7_RABIT	Small nuclear ribonucleoprotein-associated protein
421	G1SHD6	G1SHD6_RABIT	S-adenosylmethionine synthase (EC 2.5.1.6)
422	O43143	DHX15_HUMAN	Pre-mRNA-splicing factor ATP-dependent RNA helicase DHX15 (EC 3.6.4.13) (ATP-dependent RNA helicase #46) (DEAH box protein 15)
423	Q14558	KPRA_HUMAN	Phosphoribosyl pyrophosphate synthase-associated protein 1 (PRPP synthase-associated protein 1) (39 kDa phosphoribosypyrophosphate synthase-associated protein) (PAP39)
424	Q9Y2J2	E41L3_HUMAN	Band 4.1-like protein 3 (4.1B) (Differentially expressed in adenocarcinoma of the lung protein 1) (DAL-1) [Cleaved into: Band 4.1-like protein 3, N-terminally processed]
425	G1U276	G1U276_RABIT	Succinyl-CoA ligase subunit beta (EC 6.2.1.-)
426	P50213	IDH3A_HUMAN	Isocitrate dehydrogenase [NAD] subunit alpha, mitochondrial (EC 1.1.1.41) (Isocitric dehydrogenase subunit alpha) (NAD(+)-specific ICDH subunit alpha)
427	Q9UKA9	PTBP2_HUMAN	Polypyrimidine tract-binding protein 2 (Neural polypyrimidine tract-binding protein) (Neurally-enriched homolog of PTB) (PTB-like protein)
428	Q9NSD9	SYFB_HUMAN	Phenylalanine--tRNA ligase beta subunit (EC 6.1.1.20) (Phenylalanyl-tRNA synthetase beta subunit) (PheRS)
429	P35579	MYH9_HUMAN	Myosin-9 (Cellular myosin heavy chain, type A) (Myosin heavy chain 9) (Myosin heavy chain, non-muscle IIa) (Non-muscle myosin heavy chain A) (NMMHC-A) (Non-muscle myosin heavy chain IIa) (NMMHC II-a) (NMMHC-IIA)
430	P48426	PI42A_HUMAN	Phosphatidylinositol 5-phosphate 4-kinase type-2 alpha (EC 2.7.1.149) (1-phosphatidylinositol 5-phosphate 4-kinase 2-alpha) (Diphosphoinositide kinase 2-alpha) (PIP5KIII) (Phosphatidylinositol 5-phosphate 4-kinase type II alpha) (PI(5)P 4-kinase type II alpha) (PIP4KII-alpha) (PtdIns(4)P-5-kinase B isoform) (PtdIns(4)P-5-kinase C isoform) (PtdIns(5)P-4-kinase isoform 2-alpha)
431	G1SE61	G1SE61_RABIT	Filamin-B
432	Q13432	U119A_HUMAN	Protein unc-119 homolog A (Retinal protein 4) (hRG4)
433	Q15084	PDIA6_HUMAN	Protein disulfide-isomerase A6 (EC 5.3.4.1) (Endoplasmic reticulum protein 5) (ER protein 5) (ERp5) (Protein disulfide isomerase P5) (Thioredoxin domain-containing protein 7)
434	O60256	KPRB_HUMAN	Phosphoribosyl pyrophosphate synthase-associated protein 2 (PRPP synthase-associated protein 2) (41 kDa phosphoribosypyrophosphate synthetase-associated protein) (PAP41)
435	Q9ULR3	PPM1H_HUMAN	Protein phosphatase 1H (EC 3.1.3.16)
436	Q16836	HCDH_HUMAN	Hydroxyacyl-coenzyme A dehydrogenase, mitochondrial (HCDH) (EC 1.1.1.35) (Medium and short-chain L-3-hydroxyacyl-coenzyme A dehydrogenase) (Short-chain 3-hydroxyacyl-CoA dehydrogenase)
437	P13619	AT5F1_BOVIN	ATP synthase F(0) complex subunit B1, mitochondrial (ATP synthase subunit b) (ATPase subunit b)
438	P14866	HNRPL_HUMAN	Heterogeneous nuclear ribonucleoprotein L (hnRNP L)
439	G1T9P2	G1T9P2_RABIT	Uncharacterized protein
440	G1TAE2	G1TAE2_RABIT	ELAV-like protein
441	Q9Y4L1	HYOU1_HUMAN	Hypoxia up-regulated protein 1 (150 kDa oxygen-regulated protein) (ORP-150) (170 kDa glucose-regulated protein) (GRP-170)
442	G1SS70	G1SS70_RABIT	40S ribosomal protein S3a
443	Q00341	VIGLN_HUMAN	Vigilin (High density lipoprotein-binding protein) (HDL-binding protein)
444	P07952	PMGE_RABIT	Bisphosphoglycerate mutase (BPGM) (EC 5.4.2.4) (2,3-bisphosphoglycerate mutase, erythrocyte) (2,3-bisphosphoglycerate synthase) (EC 3.1.3.13) (EC 5.4.2.11) (BPG-dependent PGAM)
445	Q16881	TRXR1_HUMAN	Thioredoxin reductase 1, cytoplasmic (TR) (EC 1.8.1.9) (Gene associated with retinoic and interferon-induced mortality 12 protein) (GRIM-12) (Gene associated with retinoic and IFN-induced mortality 12 protein) (KM-102-derived reductase-like factor) (Thioredoxin reductase TR1)
446	O77506	LASP1_RABIT	LIM and SH3 domain protein 1 (LASP-1) (40 kDa phosphoprotein) (pp40)
447	P09471	GNAO_HUMAN	Guanine nucleotide-binding protein G(o) subunit alpha
448	Q15819	UB2V2_HUMAN	Ubiquitin-conjugating enzyme E2 variant 2 (DDVit 1) (Enterocyte differentiation-associated factor 1) (EDAF-1) (Enterocyte differentiation-promoting factor 1) (EDPF-1) (MMS2 homolog) (Vitamin D3-inducible protein)
449	P20647	AT2A2_RABIT	Sarcoplasmic/endoplasmic reticulum calcium ATPase 2 (SERCA2) (SR Ca(2+)-ATPase 2) (EC 3.6.3.8) (Calcium pump 2) (Calcium-transporting ATPase sarcoplasmic reticulum type, slow twitch skeletal muscle isoform) (Endoplasmic reticulum class 1/2 Ca(2+) ATPase)
450	G1SVJ5	G1SVJ5_RABIT	Serine--tRNA ligase, cytoplasmic
451	G1SUK4	G1SUK4_RABIT	Mannose-6-phosphate isomerase (EC 5.3.1.8)
452	Q05193	DYN1_HUMAN	Dynamin-1 (EC 3.6.5.5)
453	P08865	RSSA_HUMAN	40S ribosomal protein SA (37 kDa laminin receptor precursor) (37LRP) (37/67 kDa laminin receptor) (LRP/LR) (67 kDa laminin receptor) (67LR) (Colon carcinoma laminin-binding protein) (Laminin receptor 1) (LamR) (Laminin-binding protein precursor p40) (LBP/p40) (Multidrug resistance-associated protein MGr1-Ag) (NEM/1CHD4)
454	Q15366	PCBP2_HUMAN	Poly(rC)-binding protein 2 (Alpha-CP2) (Heterogeneous nuclear ribonucleoprotein E2) (hnRNP E2)
455	P49312	ROA1_MOUSE	Heterogeneous nuclear ribonucleoprotein A1 (hnRNP A1) (HDP-1) (Helix-destabilizing protein) (Single-strand-binding protein) (Topoisomerase-inhibitor suppressed) (hnRNP core protein A1) [Cleaved into: Heterogeneous nuclear ribonucleoprotein A1, N-terminally processed]
456	G1U723	G1U723_RABIT	3alpha/17beta/20alpha-hydroxysteroid dehydrogenase (Uncharacterized protein)
457	G1THZ6	G1THZ6_RABIT	Uncharacterized protein
458	G1SH26	G1SH26_RABIT	Uncharacterized protein
459	P47859	PFKAP_RABIT	ATP-dependent 6-phosphofructokinase, platelet type (ATP-PFK) (PFK-P) (EC 2.7.1.11) (6-phosphofructokinase type C) (Phosphofructo-1-kinase isozyme C) (PFK-C) (Phosphohexokinase)
460	P83468	PHP14_RABIT	14 kDa phosphohistidine phosphatase (EC 3.1.3.-) (Phosphohistidine phosphatase 1) (Protein histidine phosphatase) (PHP)
461	P12337	EST1_RABIT	Liver carboxylesterase 1 (EC 3.1.1.1) (Acyl-coenzyme A:cholesterol acyltransferase)
462	G1T4X8	G1T4X8_RABIT	Proteasome subunit beta type (EC 3.4.25.1)
463	Q810U4	NRCAM_MOUSE	Neuronal cell adhesion molecule (Nr-CAM) (Neuronal surface protein Bravo) (mBravo) (NgCAM-related cell adhesion molecule) (Ng-CAM-related)
464	G1TPZ1	G1TPZ1_RABIT	Galectin
465	P57721	PCBP3_HUMAN	Poly(rC)-binding protein 3 (Alpha-CP3)
466	P18124	RL7_HUMAN	60S ribosomal protein L7

## Sheet: Table B
	A list of proteins identified in our study but not previously reported
	Uniprot Entry	Entry name	Protein names
1	P15253	CALR_RABIT	Calreticulin (CRP55) (Calregulin) (Endoplasmic reticulum resident protein 60) (ERp60) (HACBP)
2	Q9NZN9	AIPL1_HUMAN	Aryl-hydrocarbon-interacting protein-like 1
3	O77560	PHOS_CANLF	Phosducin (PHD) (33 kDa phototransducing protein)
4	P47844	CBR1_RABIT	Carbonyl reductase [NADPH] 1 (EC 1.1.1.184) (15-hydroxyprostaglandin dehydrogenase [NADP(+)]) (EC 1.1.1.197) (20-beta-hydroxysteroid dehydrogenase) (NADPH-dependent carbonyl reductase 1) (Prostaglandin 9-ketoreductase) (Prostaglandin-E(2) 9-reductase) (EC 1.1.1.189)
5	G1T235	G1T235_RABIT	Proteasome subunit beta type (EC 3.4.25.1)
6	G1THZ6	G1THZ6_RABIT	Uncharacterized protein
7	P02602	MYL1_RABIT	Myosin light chain 1/3, skeletal muscle isoform (MLC1/MLC3) (MLC1F/MLC3F) (Myosin light chain alkali 1/2) (Myosin light chain A1/A2)
8	P25704	ENOB_RABIT	Beta-enolase (EC 4.2.1.11) (2-phospho-D-glycerate hydro-lyase) (Enolase 3) (Muscle-specific enolase) (MSE) (Skeletal muscle enolase)
9	P19134	TRFE_RABIT	Serotransferrin (Transferrin) (Beta-1 metal-binding globulin) (Siderophilin)
10	G1T652	G1T652_RABIT	Fructose-bisphosphate aldolase (EC 4.1.2.13)
11	G1STZ4	G1STZ4_RABIT	Glucose-6-phosphate 1-dehydrogenase (EC 1.1.1.49)
12	G1T813	G1T813_RABIT	Pyruvate dehydrogenase E1 component subunit alpha (EC 1.2.4.1)
13	Q92499	DDX1_HUMAN	ATP-dependent RNA helicase DDX1 (EC 3.6.4.13) (DEAD box protein 1) (DEAD box protein retinoblastoma) (DBP-RB)
14	Q13564	ULA1_HUMAN	NEDD8-activating enzyme E1 regulatory subunit (Amyloid beta precursor protein-binding protein 1, 59 kDa) (APP-BP1) (Amyloid protein-binding protein 1) (Proto-oncogene protein 1)
15	Q63610	TPM3_RAT	Tropomyosin alpha-3 chain (Gamma-tropomyosin) (Tropomyosin-3) (Tropomyosin-5)
16	Q8MK67	PEBP1_RABIT	Phosphatidylethanolamine-binding protein 1 (PEBP-1) (HCNPpp) [Cleaved into: Hippocampal cholinergic neurostimulating peptide (HCNP)]
17	P00939	TPIS_RABIT	Triosephosphate isomerase (TIM) (EC 5.3.1.1) (Triose-phosphate isomerase)
18	Q9BZQ8	NIBAN_HUMAN	Protein Niban (Cell growth-inhibiting gene 39 protein) (Protein FAM129A)
19	Q14028	CNGB1_HUMAN	Cyclic nucleotide-gated cation channel beta-1 (Cyclic nucleotide-gated cation channel 4) (CNG channel 4) (CNG-4) (CNG4) (Cyclic nucleotide-gated cation channel gamma) (Cyclic nucleotide-gated cation channel modulatory subunit) (Cyclic nucleotide-gated channel beta-1) (CNG channel beta-1) (Glutamic acid-rich protein) (GARP)
20	G1SI29	G1SI29_RABIT	Elongation factor Tu
21	P29562	IF4A1_RABIT	Eukaryotic initiation factor 4A-I (eIF-4A-I) (eIF4A-I) (EC 3.6.4.13) (ATP-dependent RNA helicase eIF4A-1) (Fragment)
22	O43175	SERA_HUMAN	D-3-phosphoglycerate dehydrogenase (3-PGDH) (EC 1.1.1.95)
23	P80177	MIF_BOVIN	Macrophage migration inhibitory factor (MIF) (EC 5.3.2.1) (L-dopachrome isomerase) (L-dopachrome tautomerase) (EC 5.3.3.12) (Phenylpyruvate tautomerase) (p12A)
24	Q9JJU9	CRBB3_MOUSE	Beta-crystallin B3 (Beta-B3 crystallin) [Cleaved into: Beta-crystallin B3, N-terminally processed]
25	P11021	GRP78_HUMAN	78 kDa glucose-regulated protein (GRP-78) (Endoplasmic reticulum lumenal Ca(2+)-binding protein grp78) (Heat shock 70 kDa protein 5) (Immunoglobulin heavy chain-binding protein) (BiP)
26	Q04446	GLGB_HUMAN	1,4-alpha-glucan-branching enzyme (EC 2.4.1.18) (Brancher enzyme) (Glycogen-branching enzyme)
27	Q9HC38	GLOD4_HUMAN	Glyoxalase domain-containing protein 4
28	P10809	CH60_HUMAN	60 kDa heat shock protein, mitochondrial (60 kDa chaperonin) (Chaperonin 60) (CPN60) (Heat shock protein 60) (HSP-60) (Hsp60) (HuCHA60) (Mitochondrial matrix protein P1) (P60 lymphocyte protein)
29	P41316	CRYAB_RABIT	Alpha-crystallin B chain (Alpha(B)-crystallin)
30	Q9TTC6	PPIA_RABIT	Peptidyl-prolyl cis-trans isomerase A (PPIase A) (EC 5.2.1.8) (Cyclophilin 18) (Cyclophilin A) (Cyclosporin A-binding protein) (Rotamase A) [Cleaved into: Peptidyl-prolyl cis-trans isomerase A, N-terminally processed]
31	P61764	STXB1_HUMAN	Syntaxin-binding protein 1 (MUNC18-1) (N-Sec1) (Protein unc-18 homolog 1) (Unc18-1) (Protein unc-18 homolog A) (Unc-18A) (p67)
32	P11974	KPYM_RABIT	Pyruvate kinase PKM (EC 2.7.1.40) (Pyruvate kinase muscle isozyme)
33	G1SUK4	G1SUK4_RABIT	Mannose-6-phosphate isomerase (EC 5.3.1.8)
34	P47859	PFKAP_RABIT	ATP-dependent 6-phosphofructokinase, platelet type (ATP-PFK) (PFK-P) (EC 2.7.1.11) (6-phosphofructokinase type C) (Phosphofructo-1-kinase isozyme C) (PFK-C) (Phosphohexokinase)
35	O14732	IMPA2_HUMAN	Inositol monophosphatase 2 (IMP 2) (IMPase 2) (EC 3.1.3.25) (Inositol-1(or 4)-monophosphatase 2) (Myo-inositol monophosphatase A2)
36	P55795	HNRH2_HUMAN	Heterogeneous nuclear ribonucleoprotein H2 (hnRNP H2) (FTP-3) (Heterogeneous nuclear ribonucleoprotein H') (hnRNP H') [Cleaved into: Heterogeneous nuclear ribonucleoprotein H2, N-terminally processed]
37	P25274	MBP_RABIT	Myelin basic protein (MBP) (Myelin A1 protein) (Myelin P1 protein)
38	P19007	HPT_RABIT	Haptoglobin (Zonulin) [Cleaved into: Haptoglobin alpha chain; Haptoglobin beta chain]
39	P00569	KAD1_RABIT	Adenylate kinase isoenzyme 1 (AK 1) (EC 2.7.4.3) (EC 2.7.4.6) (ATP-AMP transphosphorylase 1) (ATP:AMP phosphotransferase) (Adenylate monophosphate kinase) (Myokinase)
40	Q04323	UBXN1_HUMAN	UBX domain-containing protein 1 (SAPK substrate protein 1) (UBA/UBX 33.3 kDa protein)
41	G1SNC4	G1SNC4_RABIT	Adenylate kinase isoenzyme 1 (AK 1) (EC 2.7.4.3) (EC 2.7.4.6) (ATP-AMP transphosphorylase 1) (ATP:AMP phosphotransferase) (Adenylate monophosphate kinase) (Myokinase)
42	P68003	VDAC2_RABIT	Voltage-dependent anion-selective channel protein 2 (VDAC-2) (Outer mitochondrial membrane protein porin 2)
43	G1T5S0	G1T5S0_RABIT	Retinol-binding protein 3 (Fragment)
44	U3KN16	U3KN16_RABIT	Inosine-5'-monophosphate dehydrogenase (EC 1.1.1.205)
45	O43143	DHX15_HUMAN	Pre-mRNA-splicing factor ATP-dependent RNA helicase DHX15 (EC 3.6.4.13) (ATP-dependent RNA helicase #46) (DEAH box protein 15)
46	P06454	PTMA_HUMAN	Prothymosin alpha [Cleaved into: Prothymosin alpha, N-terminally processed; Thymosin alpha-1]
47	Q9Y4L1	HYOU1_HUMAN	Hypoxia up-regulated protein 1 (150 kDa oxygen-regulated protein) (ORP-150) (170 kDa glucose-regulated protein) (GRP-170)
48	Q28640	HRG_RABIT	Histidine-rich glycoprotein (Histidine-proline-rich glycoprotein) (HPRG) (Fragment)
49	P07952	PMGE_RABIT	Bisphosphoglycerate mutase (BPGM) (EC 5.4.2.4) (2,3-bisphosphoglycerate mutase, erythrocyte) (2,3-bisphosphoglycerate synthase) (EC 3.1.3.13) (EC 5.4.2.11) (BPG-dependent PGAM)
50	P21579	SYT1_HUMAN	Synaptotagmin-1 (Synaptotagmin I) (SytI) (p65)
51	P16499	PDE6A_HUMAN	Rod cGMP-specific 3',5'-cyclic phosphodiesterase subunit alpha (GMP-PDE alpha) (EC 3.1.4.35) (PDE V-B1)
52	P83468	PHP14_RABIT	14 kDa phosphohistidine phosphatase (EC 3.1.3.-) (Phosphohistidine phosphatase 1) (Protein histidine phosphatase) (PHP)
53	G1SUU7	G1SUU7_RABIT	tRNA-splicing ligase RtcB homolog (EC 6.5.1.3)
54	Q13432	U119A_HUMAN	Protein unc-119 homolog A (Retinal protein 4) (hRG4)
55	G1SN21	G1SN21_RABIT	Uncharacterized protein (Fragment)
56	G1TCM9	G1TCM9_RABIT	SH3 domain-binding glutamic acid-rich-like protein
57	Q16518	RPE65_HUMAN	Retinoid isomerohydrolase (EC 3.1.1.64) (All-trans-retinyl-palmitate hydrolase) (Retinal pigment epithelium-specific 65 kDa protein) (Retinol isomerase)
58	G1SLM0	G1SLM0_RABIT	Polyadenylate-binding protein (PABP)
59	P21964	COMT_HUMAN	Catechol O-methyltransferase (EC 2.1.1.6)
60	P14755	CRYL1_RABIT	Lambda-crystallin (EC 1.1.1.45) (L-gulonate 3-dehydrogenase) (Gul3DH)
61	G1U9S2	G1U9S2_RABIT	Serum albumin
62	P40826	UBP14_RABIT	Ubiquitin carboxyl-terminal hydrolase 14 (EC 3.4.19.12) (Deubiquitinating enzyme 14) (Ubiquitin thioesterase 14) (Ubiquitin-specific-processing protease 14)
63	P02170	MYG_RABIT	Myoglobin
64	G1SK00	G1SK00_RABIT	Uncharacterized protein
65	G1TBL6	G1TBL6_RABIT	Clathrin heavy chain
66	Q9UJS0	CMC2_HUMAN	Calcium-binding mitochondrial carrier protein Aralar2 (Citrin) (Mitochondrial aspartate glutamate carrier 2) (Solute carrier family 25 member 13)
67	I4DEZ5	I4DEZ5_RABIT	Aldo-keto reductase family 1, member B19
68	Q08752	PPID_HUMAN	Peptidyl-prolyl cis-trans isomerase D (PPIase D) (EC 5.2.1.8) (40 kDa peptidyl-prolyl cis-trans isomerase) (Cyclophilin-40) (CYP-40) (Cyclophilin-related protein) (Rotamase D)
69	Q8WXF1	PSPC1_HUMAN	Paraspeckle component 1 (Paraspeckle protein 1)
70	P02057	HBB_RABIT	Hemoglobin subunit beta-1/2 (Beta-1/2-globin) (Hemoglobin beta-1/2 chain)
71	Q01059	ACOC_RABIT	Cytoplasmic aconitate hydratase (Aconitase) (EC 4.2.1.3) (Citrate hydro-lyase) (Ferritin repressor protein) (Iron regulatory protein 1) (IRP1) (Iron-responsive element-binding protein 1) (IRE-BP 1)
72	O19049	HNRPK_RABIT	Heterogeneous nuclear ribonucleoprotein K (hnRNP K)
73	P09960	LKHA4_HUMAN	Leukotriene A-4 hydrolase (LTA-4 hydrolase) (EC 3.3.2.6) (Leukotriene A(4) hydrolase)
74	P60660	MYL6_HUMAN	Myosin light polypeptide 6 (17 kDa myosin light chain) (LC17) (Myosin light chain 3) (MLC-3) (Myosin light chain alkali 3) (Myosin light chain A3) (Smooth muscle and nonmuscle myosin light chain alkali 6)
75	Q00341	VIGLN_HUMAN	Vigilin (High density lipoprotein-binding protein) (HDL-binding protein)
76	Q8MI17	AL1A1_RABIT	Retinal dehydrogenase 1 (RALDH 1) (RalDH1) (EC 1.2.1.36) (ALDH-E1) (ALHDII) (Aldehyde dehydrogenase family 1 member A1) (Aldehyde dehydrogenase, cytosolic)
77	P07489	TTHY_RABIT	Transthyretin (Prealbumin)
78	G1SNC0	G1SNC0_RABIT	Microtubule-associated protein
79	P46409	GSTMU_RABIT	Glutathione S-transferase Mu 1 (EC 2.5.1.18) (GST Mu I) (GST class-mu)
80	P11909	GPX1_RABIT	Glutathione peroxidase 1 (GPx-1) (GSHPx-1) (EC 1.11.1.9) (Cellular glutathione peroxidase)
81	P13861	KAP2_HUMAN	cAMP-dependent protein kinase type II-alpha regulatory subunit
82	G1SVB6	G1SVB6_RABIT	Glutamate dehydrogenase
83	P51662	ANXA1_RABIT	Annexin A1 (Annexin I) (Annexin-1) (Calpactin II) (Calpactin-2) (Chromobindin-9) (Lipocortin I) (Phospholipase A2 inhibitory protein) (p35)
84	G1TPZ1	G1TPZ1_RABIT	Galectin
85	P13637	AT1A3_HUMAN	Sodium/potassium-transporting ATPase subunit alpha-3 (Na(+)/K(+) ATPase alpha-3 subunit) (EC 3.6.3.9) (Na(+)/K(+) ATPase alpha(III) subunit) (Sodium pump subunit alpha-3)
86	Q9ULR3	PPM1H_HUMAN	Protein phosphatase 1H (EC 3.1.3.16)
87	Q13838	DX39B_HUMAN	Spliceosome RNA helicase DDX39B (EC 3.6.4.13) (56 kDa U2AF65-associated protein) (ATP-dependent RNA helicase p47) (DEAD box protein UAP56) (HLA-B-associated transcript 1 protein)
88	P62962	PROF1_MOUSE	Profilin-1 (Profilin I)
89	Q9ULA0	DNPEP_HUMAN	Aspartyl aminopeptidase (EC 3.4.11.21)
90	P50502	F10A1_HUMAN	Hsc70-interacting protein (Hip) (Aging-associated protein 2) (Progesterone receptor-associated p48 protein) (Protein FAM10A1) (Putative tumor suppressor ST13) (Renal carcinoma antigen NY-REN-33) (Suppression of tumorigenicity 13 protein)
91	Q15436	SC23A_HUMAN	Protein transport protein Sec23A (SEC23-related protein A)
92	P61604	CH10_HUMAN	10 kDa heat shock protein, mitochondrial (Hsp10) (10 kDa chaperonin) (Chaperonin 10) (CPN10) (Early-pregnancy factor) (EPF)
93	G1T3A6	G1T3A6_RABIT	Malic enzyme
94	G1T013	G1T013_RABIT	Malic enzyme
95	P02525	CRBA1_MOUSE	Beta-crystallin A1 (Beta-A1-crystallin)
96	G1T1W6	G1T1W6_RABIT	Adenosylhomocysteinase (EC 3.3.1.1)
97	P48506	GSH1_HUMAN	Glutamate--cysteine ligase catalytic subunit (EC 6.3.2.2) (GCS heavy chain) (Gamma-ECS) (Gamma-glutamylcysteine synthetase)
98	P98049	COX2_RABIT	Cytochrome c oxidase subunit 2 (Cytochrome c oxidase polypeptide II)
99	P62943	FKB1A_RABIT	Peptidyl-prolyl cis-trans isomerase FKBP1A (PPIase FKBP1A) (EC 5.2.1.8) (12 kDa FK506-binding protein) (12 kDa FKBP) (FKBP-12) (Calstabin-1) (FK506-binding protein 1A) (FKBP-1A) (Immunophilin FKBP12) (Rotamase)
100	G1TXI0	G1TXI0_RABIT	Peptidyl-prolyl cis-trans isomerase
101	O77622	TCPZ_RABIT	T-complex protein 1 subunit zeta (TCP-1-zeta) (CCT-zeta)
102	P53787	EF1D_RABIT	Elongation factor 1-delta (EF-1-delta)
103	P30153	2AAA_HUMAN	Serine/threonine-protein phosphatase 2A 65 kDa regulatory subunit A alpha isoform (Medium tumor antigen-associated 61 kDa protein) (PP2A subunit A isoform PR65-alpha) (PP2A subunit A isoform R1-alpha)
104	P41975	SODE_RABIT	Extracellular superoxide dismutase [Cu-Zn] (EC-SOD) (EC 1.15.1.1)
105	G1TAJ3	G1TAJ3_RABIT	L-lactate dehydrogenase (EC 1.1.1.27)
106	O15075	DCLK1_HUMAN	Serine/threonine-protein kinase DCLK1 (EC 2.7.11.1) (Doublecortin domain-containing protein 3A) (Doublecortin-like and CAM kinase-like 1) (Doublecortin-like kinase 1)
107	G1U9T8	G1U9T8_RABIT	T-complex protein 1 subunit delta
108	P05091	ALDH2_HUMAN	Aldehyde dehydrogenase, mitochondrial (EC 1.2.1.3) (ALDH class 2) (ALDH-E2) (ALDHI)
109	G1U9S7	G1U9S7_RABIT	Uncharacterized protein
110	Q08863	GSTA1_RABIT	Glutathione S-transferase alpha I (EC 2.5.1.18) (GST class-alpha) (GSTA1-1) [Cleaved into: Glutathione S-transferase alpha I, N-terminally processed]
111	G1SPU6	G1SPU6_RABIT	Actin, cytoplasmic 1
112	P62333	PRS10_HUMAN	26S protease regulatory subunit 10B (26S proteasome AAA-ATPase subunit RPT4) (Proteasome 26S subunit ATPase 6) (Proteasome subunit p42)
113	Q9N0Z6	AT1A1_RABIT	Sodium/potassium-transporting ATPase subunit alpha-1 (Na(+)/K(+) ATPase alpha-1 subunit) (EC 3.6.3.9) (Sodium pump subunit alpha-1)
114	P46459	NSF_HUMAN	Vesicle-fusing ATPase (EC 3.6.4.6) (N-ethylmaleimide-sensitive fusion protein) (NEM-sensitive fusion protein) (Vesicular-fusion protein NSF)
115	P13280	GLYG_RABIT	Glycogenin-1 (GN-1) (GN1) (EC 2.4.1.186)
116	Q14697	GANAB_HUMAN	Neutral alpha-glucosidase AB (EC 3.2.1.84) (Alpha-glucosidase 2) (Glucosidase II subunit alpha)
117	G1T3D9	G1T3D9_RABIT	40S ribosomal protein S8 (Fragment)
118	G1T7F1	G1T7F1_RABIT	Histone H2B
119	G1TD51	G1TD51_RABIT	Histone H4
120	P21281	VATB2_HUMAN	V-type proton ATPase subunit B, brain isoform (V-ATPase subunit B 2) (Endomembrane proton pump 58 kDa subunit) (HO57) (Vacuolar proton pump subunit B 2)
121	G1SW00	G1SW00_RABIT	Glutamine synthetase (EC 6.3.1.2)
122	P50213	IDH3A_HUMAN	Isocitrate dehydrogenase [NAD] subunit alpha, mitochondrial (EC 1.1.1.41) (Isocitric dehydrogenase subunit alpha) (NAD(+)-specific ICDH subunit alpha)
123	P23035	A1AF_RABIT	Alpha-1-antiproteinase F (APF) (Alpha-1-antitrypsin) (Alpha-1-proteinase inhibitor)
124	Q1KMD3	HNRL2_HUMAN	Heterogeneous nuclear ribonucleoprotein U-like protein 2 (Scaffold-attachment factor A2) (SAF-A2)
125	P48774	GSTM5_MOUSE	Glutathione S-transferase Mu 5 (EC 2.5.1.18) (Fibrous sheath component 2) (Fsc2) (GST class-mu 5)
126	G1U754	G1U754_RABIT	Histidine-rich glycoprotein
127	A8MTJ3	GNAT3_HUMAN	Guanine nucleotide-binding protein G(t) subunit alpha-3 (Gustducin alpha-3 chain)
128	G1U276	G1U276_RABIT	Succinyl-CoA ligase subunit beta (EC 6.2.1.-)
129	Q4PLJ0	NEDD8_RABIT	NEDD8 (Neddylin) (Ubiquitin-like protein Nedd8)
130	P31939	PUR9_HUMAN	Bifunctional purine biosynthesis protein PURH [Cleaved into: Bifunctional purine biosynthesis protein PURH, N-terminally processed] [Includes: Phosphoribosylaminoimidazolecarboxamide formyltransferase (EC 2.1.2.3) (5-aminoimidazole-4-carboxamide ribonucleotide formyltransferase) (AICAR transformylase); IMP cyclohydrolase (EC 3.5.4.10) (ATIC) (IMP synthase) (Inosinicase)]
131	P35574	GDE_RABIT	Glycogen debranching enzyme (Glycogen debrancher) [Includes: 4-alpha-glucanotransferase (EC 2.4.1.25) (Oligo-1,4-1,4-glucantransferase); Amylo-alpha-1,6-glucosidase (Amylo-1,6-glucosidase) (EC 3.2.1.33) (Dextrin 6-alpha-D-glucosidase)]
132	G1SJW7	G1SJW7_RABIT	Small nuclear ribonucleoprotein-associated protein
133	Q99798	ACON_HUMAN	Aconitate hydratase, mitochondrial (Aconitase) (EC 4.2.1.3) (Citrate hydro-lyase)
134	P19338	NUCL_HUMAN	Nucleolin (Protein C23)
135	G1T2C4	G1T2C4_RABIT	Transgelin
136	P30946	HS90A_RABIT	Heat shock protein HSP 90-alpha
137	O62695	H2AV_RABIT	Histone H2A.V (H2A.F/Z)
138	P02529	CRGC_RAT	Gamma-crystallin C (Gamma-C-crystallin) (Gamma-crystallin 2-1)
139	P02493	CRYAA_RABIT	Alpha-crystallin A chain
140	G1SQS1	G1SQS1_RABIT	Aldose 1-epimerase (EC 5.1.3.3) (Galactose mutarotase)
141	O95757	HS74L_HUMAN	Heat shock 70 kDa protein 4L (Heat shock 70-related protein APG-1) (Osmotic stress protein 94)
142	A7X8X3	A7X8X3_RABIT	Hypoxanthine phosphoribosyltransferase (Hypoxanthine-guanine phosphoribosyltransferase) (EC 2.4.2.8) (Uncharacterized protein)
143	Q8TC12	RDH11_HUMAN	Retinol dehydrogenase 11 (EC 1.1.1.300) (Androgen-regulated short-chain dehydrogenase/reductase 1) (HCV core-binding protein HCBP12) (Prostate short-chain dehydrogenase/reductase 1) (Retinal reductase 1) (RalR1) (Short chain dehydrogenase/reductase family 7C member 1)
144	P53396	ACLY_HUMAN	ATP-citrate synthase (EC 2.3.3.8) (ATP-citrate (pro-S-)-lyase) (ACL) (Citrate cleavage enzyme)
145	G1T465	G1T465_RABIT	3alpha(17beta)-hydroxysteroid dehydrogenase (Uncharacterized protein)
146	G1SSK8	G1SSK8_RABIT	Citrate synthase (Fragment)
147	Q9NVA2	SEP11_HUMAN	Septin-11
148	Q63651	RK_RAT	Rhodopsin kinase (RK) (EC 2.7.11.14) (G protein-coupled receptor kinase 1)
149	Q007T1	CRBB1_PIG	Beta-crystallin B1 (Beta-B1 crystallin)
150	P63027	VAMP2_HUMAN	Vesicle-associated membrane protein 2 (VAMP-2) (Synaptobrevin-2)
151	P12345	AATM_RABIT	Aspartate aminotransferase, mitochondrial (mAspAT) (EC 2.6.1.1) (EC 2.6.1.7) (Fatty acid-binding protein) (FABP-1) (Glutamate oxaloacetate transaminase 2) (Kynurenine aminotransferase 4) (Kynurenine aminotransferase IV) (Kynurenine--oxoglutarate transaminase 4) (Kynurenine--oxoglutarate transaminase IV) (Plasma membrane-associated fatty acid-binding protein) (FABPpm) (Transaminase A)
152	B6V9S9	B6V9S9_RABIT	Chaperonin-containing T-complex polypeptide beta subunit (Uncharacterized protein)
153	O77506	LASP1_RABIT	LIM and SH3 domain protein 1 (LASP-1) (40 kDa phosphoprotein) (pp40)
154	G1SCT6	G1SCT6_RABIT	Hexokinase (EC 2.7.1.1)
155	A2IBH5	CRBB2_RABIT	Beta-crystallin B2 (Beta-B2 crystallin) (Beta-crystallin Bp)
156	Q09YN4	CAZA2_RABIT	F-actin-capping protein subunit alpha-2 (CapZ alpha-2)
157	G1SQY9	G1SQY9_RABIT	Trans-1,2-dihydrobenzene-1,2-diol dehydrogenase (Fragment)
158	G1TED6	G1TED6_RABIT	Annexin
159	Q02218	ODO1_HUMAN	2-oxoglutarate dehydrogenase, mitochondrial (EC 1.2.4.2) (2-oxoglutarate dehydrogenase complex component E1) (OGDC-E1) (Alpha-ketoglutarate dehydrogenase)
160	P08507	GPDA_RABIT	Glycerol-3-phosphate dehydrogenase [NAD(+)], cytoplasmic (GPD-C) (GPDH-C) (EC 1.1.1.8)
161	Q16881	TRXR1_HUMAN	Thioredoxin reductase 1, cytoplasmic (TR) (EC 1.8.1.9) (Gene associated with retinoic and interferon-induced mortality 12 protein) (GRIM-12) (Gene associated with retinoic and IFN-induced mortality 12 protein) (KM-102-derived reductase-like factor) (Thioredoxin reductase TR1)
162	Q96E17	RAB3C_HUMAN	Ras-related protein Rab-3C
163	O18750	ENPL_RABIT	Endoplasmin (94 kDa glucose-regulated protein) (GRP-94) (Heat shock protein 90 kDa beta member 1) (Fragment)
164	B6V9S8	B6V9S8_RABIT	Chaperonin-containing T-complex polypeptide eta subunit
165	P62160	CALM_RABIT	Calmodulin (CaM)
166	P29694	EF1G_RABIT	Elongation factor 1-gamma (EF-1-gamma) (eEF-1B gamma)
167	G1SKS8	G1SKS8_RABIT	Microtubule-associated protein
168	G1TQM9	G1TQM9_RABIT	40S ribosomal protein SA (37 kDa laminin receptor precursor) (37/67 kDa laminin receptor) (67 kDa laminin receptor) (Laminin receptor 1) (Laminin-binding protein precursor p40)
169	G1SE61	G1SE61_RABIT	Filamin-B
170	Q6P7Q4	LGUL_RAT	Lactoylglutathione lyase (EC 4.4.1.5) (Aldoketomutase) (Glyoxalase I) (Glx I) (Ketone-aldehyde mutase) (Methylglyoxalase) (S-D-lactoylglutathione methylglyoxal lyase)
171	Q9N1E2	G6PI_RABIT	Glucose-6-phosphate isomerase (GPI) (EC 5.3.1.9) (Autocrine motility factor) (AMF) (Neuroleukin) (NLK) (Phosphoglucose isomerase) (PGI) (Phosphohexose isomerase) (PHI)
172	P07954	FUMH_HUMAN	Fumarate hydratase, mitochondrial (Fumarase) (EC 4.2.1.2)
173	A4L9I9	CRBA2_RABIT	Beta-crystallin A2 (Beta-A2 crystallin)
174	P16015	CAH3_MOUSE	Carbonic anhydrase 3 (EC 4.2.1.1) (Carbonate dehydratase III) (Carbonic anhydrase III) (CA-III)
175	Q71V39	EF1A2_RABIT	Elongation factor 1-alpha 2 (EF-1-alpha-2) (Eukaryotic elongation factor 1 A-2) (eEF1A-2) (Statin-S1)
176	P14866	HNRPL_HUMAN	Heterogeneous nuclear ribonucleoprotein L (hnRNP L)
177	G1SJS1	G1SJS1_RABIT	Histone H2B
178	Q9XSC5	CLUS_RABIT	Clusterin (Apolipoprotein J) (Apo-J) [Cleaved into: Clusterin beta chain; Clusterin alpha chain]
179	Q86UP2	KTN1_HUMAN	Kinectin (CG-1 antigen) (Kinesin receptor)
180	P80404	GABT_HUMAN	4-aminobutyrate aminotransferase, mitochondrial (EC 2.6.1.19) ((S)-3-amino-2-methylpropionate transaminase) (EC 2.6.1.22) (GABA aminotransferase) (GABA-AT) (Gamma-amino-N-butyrate transaminase) (GABA transaminase) (GABA-T) (L-AIBAT)
181	G1T7Z0	G1T7Z0_RABIT	6-phosphogluconate dehydrogenase, decarboxylating (EC 1.1.1.44)
182	G1SFR8	G1SFR8_RABIT	40S ribosomal protein S12
183	P31943	HNRH1_HUMAN	Heterogeneous nuclear ribonucleoprotein H (hnRNP H) [Cleaved into: Heterogeneous nuclear ribonucleoprotein H, N-terminally processed]
184	G1SKT4	G1SKT4_RABIT	ATP synthase subunit alpha
185	G1TZY1	G1TZY1_RABIT	Amino acid transporter
186	G1SSL0	G1SSL0_RABIT	Uncharacterized protein (Fragment)
187	G1SM77	G1SM77_RABIT	ATP synthase subunit gamma
188	Q9NSD9	SYFB_HUMAN	Phenylalanine--tRNA ligase beta subunit (EC 6.1.1.20) (Phenylalanyl-tRNA synthetase beta subunit) (PheRS)
189	G1TYA7	G1TYA7_RABIT	L-lactate dehydrogenase (EC 1.1.1.27)
190	P15887	ARRS_RAT	S-arrestin (48 kDa protein) (Retinal S-antigen) (S-AG) (Rod photoreceptor arrestin)
191	G1T9P2	G1T9P2_RABIT	Uncharacterized protein
192	G1SHD6	G1SHD6_RABIT	S-adenosylmethionine synthase (EC 2.5.1.6)
193	G1TE68	G1TE68_RABIT	Histone H2A
194	Q13885	TBB2A_HUMAN	Tubulin beta-2A chain (Tubulin beta class IIa)
195	G1TED0	G1TED0_RABIT	Sulfurtransferase (Fragment)
196	P80508	PE2R_RABIT	Prostaglandin-E(2) 9-reductase (EC 1.1.1.189) (20-alpha-hydroxysteroid dehydrogenase) (20-alpha-HSD) (EC 1.1.1.149)
197	G1SQA8	G1SQA8_RABIT	ATP synthase subunit beta (EC 3.6.3.14)
198	G1TCV6	G1TCV6_RABIT	Guanine nucleotide-binding protein subunit gamma
199	O60502	OGA_HUMAN	Protein O-GlcNAcase (OGA) (EC 3.2.1.169) (Beta-N-acetylglucosaminidase) (EC 3.2.1.-) (Beta-N-acetylhexosaminidase) (Beta-hexosaminidase) (Meningioma-expressed antigen 5) (N-acetyl-beta-D-glucosaminidase) (N-acetyl-beta-glucosaminidase) (Nuclear cytoplasmic O-GlcNAcase and acetyltransferase) (NCOAT)
200	P21195	PDIA1_RABIT	Protein disulfide-isomerase (PDI) (EC 5.3.4.1) (Cellular thyroid hormone-binding protein) (Prolyl 4-hydroxylase subunit beta) (p55)
201	Q95KK5	Q95KK5_RABIT	Beta A1-crystallin
202	G1SU71	G1SU71_RABIT	Proteasome subunit beta type (EC 3.4.25.1)
203	Q8IZ83	A16A1_HUMAN	Aldehyde dehydrogenase family 16 member A1
204	Q8TE99	PXYP1_HUMAN	2-phosphoxylose phosphatase 1 (EC 3.1.3.-) (Acid phosphatase-like protein 2) (Xylosyl phosphatase) (epididymis luminal protein 124)
205	G1TYG1	G1TYG1_RABIT	Glyceraldehyde-3-phosphate dehydrogenase (EC 1.2.1.12)
206	P13619	AT5F1_BOVIN	ATP synthase F(0) complex subunit B1, mitochondrial (ATP synthase subunit b) (ATPase subunit b)
207	P62975	UBIQ_RABIT	Ubiquitin
208	G1T765	G1T765_RABIT	Malate dehydrogenase (EC 1.1.1.37) (Fragment)
209	G1SZV5	G1SZV5_RABIT	Apolipoprotein A-I
210	G1T332	G1T332_RABIT	Aspartate aminotransferase (EC 2.6.1.1)
211	G1U723	G1U723_RABIT	3alpha/17beta/20alpha-hydroxysteroid dehydrogenase (Uncharacterized protein)
212	Q99627	CSN8_HUMAN	COP9 signalosome complex subunit 8 (SGN8) (Signalosome subunit 8) (COP9 homolog) (hCOP9) (JAB1-containing signalosome subunit 8)
213	Q6B7M7	COF1_SHEEP	Cofilin-1 (Cofilin, non-muscle isoform)
214	G1T7Z6	G1T7Z6_RABIT	Phosphoglycerate kinase (EC 2.7.2.3)
215	Q96AE4	FUBP1_HUMAN	Far upstream element-binding protein 1 (FBP) (FUSE-binding protein 1) (DNA helicase V) (hDH V)
216	O97764	QOR_BOVIN	Zeta-crystallin
217	P02624	PRVA_RABIT	Parvalbumin alpha
218	G1T2L1	G1T2L1_RABIT	Proteasome subunit alpha type (EC 3.4.25.1)
219	Q8N5Z0	AADAT_HUMAN	Kynurenine/alpha-aminoadipate aminotransferase, mitochondrial (KAT/AadAT) (2-aminoadipate aminotransferase) (2-aminoadipate transaminase) (EC 2.6.1.39) (Alpha-aminoadipate aminotransferase) (AadAT) (Kynurenine aminotransferase II) (Kynurenine--oxoglutarate aminotransferase II) (Kynurenine--oxoglutarate transaminase 2) (EC 2.6.1.7) (Kynurenine--oxoglutarate transaminase II)
220	P15122	ALDR_RABIT	Aldose reductase (AR) (EC 1.1.1.21) (Aldehyde reductase)
221	P01948	HBA_RABIT	Hemoglobin subunit alpha-1/2 (Alpha-1/2-globin) (Hemoglobin alpha-1/2 chain)
222	G1T4X8	G1T4X8_RABIT	Proteasome subunit beta type (EC 3.4.25.1)
223	P20647	AT2A2_RABIT	Sarcoplasmic/endoplasmic reticulum calcium ATPase 2 (SERCA2) (SR Ca(2+)-ATPase 2) (EC 3.6.3.8) (Calcium pump 2) (Calcium-transporting ATPase sarcoplasmic reticulum type, slow twitch skeletal muscle isoform) (Endoplasmic reticulum class 1/2 Ca(2+) ATPase)
224	P02252	H14_RABIT	Histone H1.4
225	Q0GA40	LGSN_RABIT	Lengsin (Glutamate-ammonia ligase domain-containing protein 1)
226	G1U6B2	G1U6B2_RABIT	Delta-aminolevulinic acid dehydratase (EC 4.2.1.24)
227	G1SVH0	G1SVH0_RABIT	Adenosylhomocysteinase (EC 3.3.1.1)
228	P19367	HXK1_HUMAN	Hexokinase-1 (EC 2.7.1.1) (Brain form hexokinase) (Hexokinase type I) (HK I)
229	Q9BY11	PACN1_HUMAN	Protein kinase C and casein kinase substrate in neurons protein 1 (Syndapin-1)
230	G1SWI7	G1SWI7_RABIT	Proteasome subunit alpha type (EC 3.4.25.1)
231	P00008	CYC_RABIT	Cytochrome c
232	P00949	PGM1_RABIT	Phosphoglucomutase-1 (PGM 1) (EC 5.4.2.2) (Glucose phosphomutase 1)
233	Q12905	ILF2_HUMAN	Interleukin enhancer-binding factor 2 (Nuclear factor of activated T-cells 45 kDa)
234	P18287	APOE_RABIT	Apolipoprotein E (Apo-E)
235	P27824	CALX_HUMAN	Calnexin (IP90) (Major histocompatibility complex class I antigen-binding protein p88) (p90)
236	P13355	GTR1_RABIT	Solute carrier family 2, facilitated glucose transporter member 1 (Glucose transporter type 1, erythrocyte/brain) (GLUT-1)
237	P04843	RPN1_HUMAN	Dolichyl-diphosphooligosaccharide--protein glycosyltransferase subunit 1 (EC 2.4.99.18) (Dolichyl-diphosphooligosaccharide--protein glycosyltransferase 67 kDa subunit) (Ribophorin I) (RPN-I) (Ribophorin-1)
238	G1SVY8	G1SVY8_RABIT	Creatine kinase B-type
239	P22695	QCR2_HUMAN	Cytochrome b-c1 complex subunit 2, mitochondrial (Complex III subunit 2) (Core protein II) (Ubiquinol-cytochrome-c reductase complex core protein 2)
240	Q9UJU6	DBNL_HUMAN	Drebrin-like protein (Cervical SH3P7) (Cervical mucin-associated protein) (Drebrin-F) (HPK1-interacting protein of 55 kDa) (HIP-55) (SH3 domain-containing protein 7)
241	G1SVJ5	G1SVJ5_RABIT	Serine--tRNA ligase, cytoplasmic
242	G1TAE2	G1TAE2_RABIT	ELAV-like protein
243	O77768	HNRPC_RABIT	Heterogeneous nuclear ribonucleoprotein C (hnRNP C)
244	Q96DG6	CMBL_HUMAN	Carboxymethylenebutenolidase homolog (EC 3.1.-.-)
245	P10658	SERC_RABIT	Phosphoserine aminotransferase (PSAT) (EC 2.6.1.52) (Endometrial progesterone-induced protein) (EPIP) (Phosphohydroxythreonine aminotransferase)
246	A4L9I8	CRBS_RABIT	Beta-crystallin S (Gamma-S-crystallin) (Gamma-crystallin S)
247	G1SS70	G1SS70_RABIT	40S ribosomal protein S3a
248	P10066	CRGB_RAT	Gamma-crystallin B (Gamma-B-crystallin) (Gamma-crystallin 1-2)
249	Q810U4	NRCAM_MOUSE	Neuronal cell adhesion molecule (Nr-CAM) (Neuronal surface protein Bravo) (mBravo) (NgCAM-related cell adhesion molecule) (Ng-CAM-related)
250	P53789	VTDB_RABIT	Vitamin D-binding protein (DBP) (VDB) (Gc-globulin) (Group-specific component)
251	Q9HBL8	NMRL1_HUMAN	NmrA-like family domain-containing protein 1
252	G1TAH7	G1TAH7_RABIT	Transketolase (EC 2.2.1.1)
253	G1SIB9	G1SIB9_RABIT	Alpha-1,4 glucan phosphorylase (EC 2.4.1.1) (Fragment)
254	Q16836	HCDH_HUMAN	Hydroxyacyl-coenzyme A dehydrogenase, mitochondrial (HCDH) (EC 1.1.1.35) (Medium and short-chain L-3-hydroxyacyl-coenzyme A dehydrogenase) (Short-chain 3-hydroxyacyl-CoA dehydrogenase)
255	Q92841	DDX17_HUMAN	Probable ATP-dependent RNA helicase DDX17 (EC 3.6.4.13) (DEAD box protein 17) (DEAD box protein p72) (RNA-dependent helicase p72)
256	P23246	SFPQ_HUMAN	Splicing factor, proline- and glutamine-rich (100 kDa DNA-pairing protein) (hPOMp100) (DNA-binding p52/p100 complex, 100 kDa subunit) (Polypyrimidine tract-binding protein-associated-splicing factor) (PSF) (PTB-associated-splicing factor)
257	P00563	KCRM_RABIT	Creatine kinase M-type (EC 2.7.3.2) (Creatine kinase M chain) (M-CK)
258	Q6YNR6	S100B_RABIT	Protein S100-B (S-100 protein beta chain) (S-100 protein subunit beta) (S100 calcium-binding protein B)
259	P35080	PROF2_HUMAN	Profilin-2 (Profilin II)
260	P47895	AL1A3_HUMAN	Aldehyde dehydrogenase family 1 member A3 (EC 1.2.1.5) (Aldehyde dehydrogenase 6) (Retinaldehyde dehydrogenase 3) (RALDH-3) (RalDH3)
261	G1T4Q9	G1T4Q9_RABIT	Proteasome subunit beta type (EC 3.4.25.1) (Fragment)
262	G1T918	G1T918_RABIT	Proteasome subunit beta type (EC 3.4.25.1)
263	O43390	HNRPR_HUMAN	Heterogeneous nuclear ribonucleoprotein R (hnRNP R)
264	P68105	EF1A1_RABIT	Elongation factor 1-alpha 1 (EF-1-alpha-1) (Elongation factor Tu) (EF-Tu) (Eukaryotic elongation factor 1 A-1) (eEF1A-1)
265	G1SI20	G1SI20_RABIT	Isocitrate dehydrogenase [NADP] (EC 1.1.1.42)
266	G1U7U3	G1U7U3_RABIT	Nucleoside diphosphate kinase (EC 2.7.4.6)
267	G1T0H8	G1T0H8_RABIT	ATP-dependent 6-phosphofructokinase (ATP-PFK) (Phosphofructokinase) (EC 2.7.1.11) (Phosphohexokinase)
268	G1SQG5	G1SQG5_RABIT	Malate dehydrogenase (EC 1.1.1.37)
269	P34057	RECO_MOUSE	Recoverin (23 kDa photoreceptor cell-specific protein) (Cancer-associated retinopathy protein) (Protein CAR)
270	P43243	MATR3_HUMAN	Matrin-3
271	G1U4P7	G1U4P7_RABIT	Superoxide dismutase (EC 1.15.1.1) (Fragment)
272	P57721	PCBP3_HUMAN	Poly(rC)-binding protein 3 (Alpha-CP3)
273	P09471	GNAO_HUMAN	Guanine nucleotide-binding protein G(o) subunit alpha
274	P62493	RB11A_RABIT	Ras-related protein Rab-11A (Rab-11)
275	O19048	PCBP1_RABIT	Poly(rC)-binding protein 1 (Alpha-CP1) (Heterogeneous nuclear ribonucleoprotein E1) (hnRNP E1)
276	P00511	PFKAM_RABIT	ATP-dependent 6-phosphofructokinase, muscle type (ATP-PFK) (PFK-M) (EC 2.7.1.11) (6-phosphofructokinase type A) (Phosphofructo-1-kinase isozyme A) (PFK-A) (Phosphohexokinase)
277	P49312	ROA1_MOUSE	Heterogeneous nuclear ribonucleoprotein A1 (hnRNP A1) (HDP-1) (Helix-destabilizing protein) (Single-strand-binding protein) (Topoisomerase-inhibitor suppressed) (hnRNP core protein A1) [Cleaved into: Heterogeneous nuclear ribonucleoprotein A1, N-terminally processed]
278	B7NZE9	B7NZE9_RABIT	Creatine kinase, mitochondrial 1A (Predicted) (Uncharacterized protein)
279	P01870	IGHG_RABIT	Ig gamma chain C region
280	G1SH26	G1SH26_RABIT	Uncharacterized protein
281	G1T2I5	G1T2I5_RABIT	Reticulon (Fragment)
282	Q29504	UBA1_RABIT	Ubiquitin-like modifier-activating enzyme 1 (EC 6.2.1.45) (Ubiquitin-activating enzyme E1)
283	G1TBC1	G1TBC1_RABIT	Endoplasmin
284	P50757	MMP2_RABIT	72 kDa type IV collagenase (EC 3.4.24.24) (72 kDa gelatinase) (Gelatinase A) (Matrix metalloproteinase-2) (MMP-2) [Cleaved into: PEX]
285	Q96BW5	PTER_HUMAN	Phosphotriesterase-related protein (EC 3.1.-.-) (Parathion hydrolase-related protein) (hPHRP)
286	P48426	PI42A_HUMAN	Phosphatidylinositol 5-phosphate 4-kinase type-2 alpha (EC 2.7.1.149) (1-phosphatidylinositol 5-phosphate 4-kinase 2-alpha) (Diphosphoinositide kinase 2-alpha) (PIP5KIII) (Phosphatidylinositol 5-phosphate 4-kinase type II alpha) (PI(5)P 4-kinase type II alpha) (PIP4KII-alpha) (PtdIns(4)P-5-kinase B isoform) (PtdIns(4)P-5-kinase C isoform) (PtdIns(5)P-4-kinase isoform 2-alpha)
287	Q8WN94	ACBP_RABIT	Acyl-CoA-binding protein (ACBP) (Diazepam-binding inhibitor) (DBI) (Endozepine) (EP)
288	P00919	CAH2_RABIT	Carbonic anhydrase 2 (EC 4.2.1.1) (Carbonate dehydratase II) (Carbonic anhydrase II) (CA-II)
289	P12337	EST1_RABIT	Liver carboxylesterase 1 (EC 3.1.1.1) (Acyl-coenzyme A:cholesterol acyltransferase)
290	O43708	MAAI_HUMAN	Maleylacetoacetate isomerase (MAAI) (EC 5.2.1.2) (GSTZ1-1) (Glutathione S-transferase zeta 1) (EC 2.5.1.18)
291	G1SIV0	G1SIV0_RABIT	Inosine-5'-monophosphate dehydrogenase (EC 1.1.1.205)
292	Q05193	DYN1_HUMAN	Dynamin-1 (EC 3.6.5.5)
293	G1U9T4	G1U9T4_RABIT	Nucleoside diphosphate kinase (EC 2.7.4.6)
294	P26640	SYVC_HUMAN	Valine--tRNA ligase (EC 6.1.1.9) (Protein G7a) (Valyl-tRNA synthetase) (ValRS)
295	P29751	ACTB_RABIT	Actin, cytoplasmic 1 (Beta-actin) [Cleaved into: Actin, cytoplasmic 1, N-terminally processed]
296	P50570	DYN2_HUMAN	Dynamin-2 (EC 3.6.5.5)
297	B7NZQ6	B7NZQ6_RABIT	GDP dissociation inhibitor 1 (Predicted) (Uncharacterized protein)
298	Q00839	HNRPU_HUMAN	Heterogeneous nuclear ribonucleoprotein U (hnRNP U) (Scaffold attachment factor A) (SAF-A) (p120) (pp120)
299	O14531	DPYL4_HUMAN	Dihydropyrimidinase-related protein 4 (DRP-4) (Collapsin response mediator protein 3) (CRMP-3) (UNC33-like phosphoprotein 4) (ULIP-4)
