# Supplementary material for: Differential Expression of Vitreous Proteins in Young and Mature New Zealand White Rabbits
Source: PLoS One. 2016 Apr 18;11(4):e0153560. doi: 10.1371/journal.pone.0153560 (PMC4835093; doi:10.1371/journal.pone.0153560)
Supplement: S2 Table — (XLSX) [file pone.0153560.s003.xlsx]

## Sheet: Table A
	A comprehensive list of proteins identified in Young Anterior (YA) group
	Uniprot ID	Protein Description	Total SC	Total Peptide	Number samples w/ >=2 Peptides	At least in 2 samples?(n=4)
1	P06733	Alpha-enolase (Homo sapiens)	452.58	211	4	YES
2	P08670	Vimentin (Homo sapiens)	187.98	131	4	YES
3	P14755	Lambda-crystallin (Oryctolagus cuniculus)	158	97	4	YES
4	P07437	Tubulin beta chain (Homo sapiens)	150.65	119	4	YES
5	G1T652	Fructose-bisphosphate aldolase (Oryctolagus cuniculus)	133	97	4	YES
6	P11974	Pyruvate kinase PKM (Oryctolagus cuniculus)	132.98	126	4	YES
7	G1SVY8	Creatine kinase B-type (Oryctolagus cuniculus)	121	94	4	YES
8	P02493	Alpha-crystallin A chain (Oryctolagus cuniculus)	111.07	60	4	YES
9	P41316	Alpha-crystallin B chain (Oryctolagus cuniculus)	107	60	4	YES
10	P19134	Serotransferrin (Oryctolagus cuniculus)	103	72	4	YES
11	G1T5S0	Retinol-binding protein 3 (Fragment) (Oryctolagus cuniculus)	98.99	88	4	YES
12	Q007T1	Beta-crystallin B1 (Sus scrofa)	91	70	4	YES
13	G1T7Z6	Phosphoglycerate kinase (Oryctolagus cuniculus)	89.82	79	4	YES
14	P62258	14-3-3 protein epsilon (Homo sapiens)	87.96	75	4	YES
15	G1TYG1	Glyceraldehyde-3-phosphate dehydrogenase (Oryctolagus cuniculus)	83.38	64	3	YES
16	Q95KK5	Beta A1-crystallin (Oryctolagus cuniculus)	75	56	4	YES
17	G1TAH7	Transketolase (Oryctolagus cuniculus)	71	64	4	YES
18	P11142	Heat shock cognate 71 kDa protein (Homo sapiens)	69.96	65	4	YES
19	Q9JJU9	Beta-crystallin B3 (Mus musculus)	69	51	4	YES
20	Q8MI17	Retinal dehydrogenase 1 (Oryctolagus cuniculus)	62.98	59	4	YES
21	A2IBH5	Beta-crystallin B2 (Oryctolagus cuniculus)	60	54	4	YES
22	P02057	Hemoglobin subunit beta-1/2 (Oryctolagus cuniculus)	59	42	4	YES
23	G1TAJ3	L-lactate dehydrogenase (Oryctolagus cuniculus)	58.23	53	4	YES
24	Q16555	Dihydropyrimidinase-related protein 2 (Homo sapiens)	57.5	61	4	YES
25	G1SQY9	Trans-1,2-dihydrobenzene-1,2-diol dehydrogenase (Fragment) (Oryctolagus cuniculus)	55	40	4	YES
26	G1U9S2	Serum albumin (Oryctolagus cuniculus)	54	51	4	YES
27	P30946	Heat shock protein HSP 90-alpha (Oryctolagus cuniculus)	53.86	46	4	YES
28	P29751	Actin, cytoplasmic 1 (Oryctolagus cuniculus)	52.74	49	3	YES
29	P09211	Glutathione S-transferase P (Homo sapiens)	51	41	4	YES
30	P15887	S-arrestin (Rattus norvegicus)	50	43	4	YES
31	I4DEZ5	Aldo-keto reductase family 1, member B19 (Oryctolagus cuniculus)	48.96	45	4	YES
32	P00939	Triosephosphate isomerase (Oryctolagus cuniculus)	48	43	4	YES
33	Q9N1E2	Glucose-6-phosphate isomerase (Oryctolagus cuniculus)	45	41	4	YES
34	P09104	Gamma-enolase (Homo sapiens)	44.64	31	2	YES
35	P00919	Carbonic anhydrase 2 (Oryctolagus cuniculus)	44	42	4	YES
36	P07489	Transthyretin (Oryctolagus cuniculus)	44	38	4	YES
37	Q9BQE3	Tubulin alpha-1C chain (Homo sapiens)	42.07	37	3	YES
38	B7NZQ6	GDP dissociation inhibitor 1 (Predicted) (Oryctolagus cuniculus)	39	29	4	YES
39	P16015	Carbonic anhydrase 3 (Mus musculus)	39	29	4	YES
40	G1T765	Malate dehydrogenase (Fragment) (Oryctolagus cuniculus)	38	32	4	YES
41	P53673	Beta-crystallin A4 (Homo sapiens)	38	25	4	YES
42	A4L9I9	Beta-crystallin A2 (Oryctolagus cuniculus)	37	30	4	YES
43	Q13228	Selenium-binding protein 1 (Homo sapiens)	37	35	4	YES
44	A4L9I8	Beta-crystallin S (Oryctolagus cuniculus)	37	25	4	YES
45	P02529	Gamma-crystallin C (Rattus norvegicus)	36.91	33	3	YES
46	Q29504	Ubiquitin-like modifier-activating enzyme 1 (Oryctolagus cuniculus)	34	31	4	YES
47	P18669	Phosphoglycerate mutase 1 (Homo sapiens)	33.5	25	4	YES
48	G1T332	Aspartate aminotransferase (Oryctolagus cuniculus)	33	26	4	YES
49	G1TYA7	L-lactate dehydrogenase (Oryctolagus cuniculus)	32.5	31	4	YES
50	P01948	Hemoglobin subunit alpha-1/2 (Oryctolagus cuniculus)	32	25	4	YES
51	G1SQA8	ATP synthase subunit beta (Oryctolagus cuniculus)	31	31	4	YES
52	Q9TTC6	Peptidyl-prolyl cis-trans isomerase A (Oryctolagus cuniculus)	30.96	21	4	YES
53	P0C0L4	Complement C4-A (Homo sapiens)	30	27	4	YES
54	G1SW00	Glutamine synthetase (Oryctolagus cuniculus)	30	28	4	YES
55	Q14894	Ketimine reductase mu-crystallin (Homo sapiens)	29	25	4	YES
56	B7NZE9	Creatine kinase, mitochondrial 1A (Predicted) (Oryctolagus cuniculus)	28	25	4	YES
57	P21281	V-type proton ATPase subunit B, brain isoform (Homo sapiens)	27	22	4	YES
58	Q06830	Peroxiredoxin-1 (Homo sapiens)	27	25	4	YES
59	G1TBL6	Clathrin heavy chain (Oryctolagus cuniculus)	26	26	4	YES
60	P47844	Carbonyl reductase [NADPH] 1 (Oryctolagus cuniculus)	24.86	24	3	YES
61	P55786	Puromycin-sensitive aminopeptidase (Homo sapiens)	23	23	4	YES
62	G1T7Z0	6-phosphogluconate dehydrogenase, decarboxylating (Oryctolagus cuniculus)	22	18	4	YES
63	Q9UBM4	Opticin (Homo sapiens)	22	20	4	YES
64	Q13813	Spectrin alpha chain, non-erythrocytic 1 (Homo sapiens)	22	22	4	YES
65	G1SQG5	Malate dehydrogenase (Oryctolagus cuniculus)	21	21	4	YES
66	Q9XSC5	Clusterin (Oryctolagus cuniculus)	21	21	4	YES
67	P38606	V-type proton ATPase catalytic subunit A (Homo sapiens)	21	21	4	YES
68	O94985	Calsyntenin-1 (Homo sapiens)	20	18	4	YES
69	B6V9S9	Chaperonin-containing T-complex polypeptide beta subunit (Oryctolagus cuniculus)	20	17	4	YES
70	P06396	Gelsolin (Homo sapiens)	20	19	4	YES
71	P30041	Peroxiredoxin-6 (Homo sapiens)	20	19	4	YES
72	P23035	Alpha-1-antiproteinase F (Oryctolagus cuniculus)	19	16	4	YES
73	P30101	Protein disulfide-isomerase A3 (Homo sapiens)	19	19	3	YES
74	P80177	Macrophage migration inhibitory factor (Bos taurus)	19	13	4	YES
75	Q9UBP4	Dickkopf-related protein 3 (Homo sapiens)	18	17	4	YES
76	P55072	Transitional endoplasmic reticulum ATPase (Homo sapiens)	17	17	2	YES
77	O77622	T-complex protein 1 subunit zeta (Oryctolagus cuniculus)	17	15	4	YES
78	P29762	Cellular retinoic acid-binding protein 1 (Homo sapiens)	17	17	4	YES
79	P80508	Prostaglandin-E(2) 9-reductase (Oryctolagus cuniculus)	16.97	18	3	YES
80	G1SKT4	ATP synthase subunit alpha (Oryctolagus cuniculus)	16	15	3	YES
81	P12345	Aspartate aminotransferase, mitochondrial (Oryctolagus cuniculus)	16	15	4	YES
82	Q99497	Protein deglycase DJ-1 (Homo sapiens)	16	16	4	YES
83	Q14195	Dihydropyrimidinase-related protein 3 (Homo sapiens)	15.99	18	2	YES
84	P62160	Calmodulin (Oryctolagus cuniculus)	15	15	3	YES
85	G1SQS1	Aldose 1-epimerase (Oryctolagus cuniculus)	15	15	4	YES
86	P14550	Alcohol dehydrogenase [NADP(+)] (Homo sapiens)	15	14	3	YES
87	P15122	Aldose reductase (Oryctolagus cuniculus)	15	15	2	YES
88	P68105	Elongation factor 1-alpha 1 (Oryctolagus cuniculus)	14.92	14	3	YES
89	Q14194	Dihydropyrimidinase-related protein 1 (Homo sapiens)	14.49	16	2	YES
90	O77560	Phosducin (Canis familiaris)	14	14	3	YES
91	P48643	T-complex protein 1 subunit epsilon (Homo sapiens)	14	13	4	YES
92	Q00839	Heterogeneous nuclear ribonucleoprotein U (Homo sapiens)	14	14	4	YES
93	Q16774	Guanylate kinase (Homo sapiens)	14	13	4	YES
94	P06454	Prothymosin alpha (Homo sapiens)	14	10	3	YES
95	P10768	S-formylglutathione hydrolase (Homo sapiens)	14	14	4	YES
96	P62962	Profilin-1 (Mus musculus)	14	12	4	YES
97	P21333	Filamin-A (Homo sapiens)	14	14	3	YES
98	Q08863	Glutathione S-transferase alpha I (Oryctolagus cuniculus)	14	14	3	YES
99	G1U723	3alpha/17beta/20alpha-hydroxysteroid dehydrogenase (Oryctolagus cuniculus)	13.98	15	2	YES
100	P10066	Gamma-crystallin B (Rattus norvegicus)	13.96	17	3	YES
101	P49189	4-trimethylaminobutyraldehyde dehydrogenase (Homo sapiens)	13	12	3	YES
102	Q15019	Septin-2 (Homo sapiens)	13	13	4	YES
103	P04792	Heat shock protein beta-1 (Homo sapiens)	13	12	3	YES
104	G1SVH0	Adenosylhomocysteinase (Oryctolagus cuniculus)	13	13	3	YES
105	P12271	Retinaldehyde-binding protein 1 (Homo sapiens)	12	11	4	YES
106	P09455	Retinol-binding protein 1 (Homo sapiens)	12	12	4	YES
107	P22676	Calretinin (Homo sapiens)	12	12	4	YES
108	O19048	Poly(rC)-binding protein 1 (Oryctolagus cuniculus)	12	12	3	YES
109	G1U754	Histidine-rich glycoprotein (Oryctolagus cuniculus)	12	12	3	YES
110	P62873	Guanine nucleotide-binding protein G(I)/G(S)/G(T) subunit beta-1 (Homo sapiens)	11.98	10	3	YES
111	P02252	Histone H1.4 (Oryctolagus cuniculus)	11.98	12	3	YES
112	Q06481	Amyloid-like protein 2 (Homo sapiens)	11.5	12	3	YES
113	G1THZ6	Uncharacterized protein (Oryctolagus cuniculus)	11.02	11	3	YES
114	G1SNC4	Adenylate kinase isoenzyme 1 (Oryctolagus cuniculus)	11	10	2	YES
115	O77768	Heterogeneous nuclear ribonucleoprotein C (Oryctolagus cuniculus)	11	11	3	YES
116	P13280	Glycogenin-1 (Oryctolagus cuniculus)	11	11	3	YES
117	O18750	Endoplasmin (Fragment) (Oryctolagus cuniculus)	11	11	2	YES
118	P00563	Creatine kinase M-type (Oryctolagus cuniculus)	11	11	4	YES
119	P30153	Serine/threonine-protein phosphatase 2A 65 kDa regulatory subunit A alpha isoform (Homo sapiens)	11	11	4	YES
120	Q96KP4	Cytosolic non-specific dipeptidase (Homo sapiens)	11	10	3	YES
121	O43708	Maleylacetoacetate isomerase (Homo sapiens)	11	7	3	YES
122	P26038	Moesin (Homo sapiens)	10.98	11	3	YES
123	P46821	Microtubule-associated protein 1B (Homo sapiens)	10	10	3	YES
124	G1T918	Proteasome subunit beta type (Oryctolagus cuniculus)	10	10	2	YES
125	P31939	Bifunctional purine biosynthesis protein PURH (Homo sapiens)	10	10	4	YES
126	O19049	Heterogeneous nuclear ribonucleoprotein K (Oryctolagus cuniculus)	10	10	4	YES
127	Q16143	Beta-synuclein (Homo sapiens)	10	10	2	YES
128	G1SI20	Isocitrate dehydrogenase [NADP] (Oryctolagus cuniculus)	10	10	3	YES
129	O95865	N(G),N(G)-dimethylarginine dimethylaminohydrolase 2 (Homo sapiens)	10	8	3	YES
130	P10658	Phosphoserine aminotransferase (Oryctolagus cuniculus)	10	10	3	YES
131	G1SFR8	40S ribosomal protein S12 (Oryctolagus cuniculus)	10	10	4	YES
132	Q01469	Fatty acid-binding protein, epidermal (Homo sapiens)	10	10	3	YES
133	Q6B7M7	Cofilin-1 (Ovis aries)	9.5	8	4	YES
134	G1T1W6	Adenosylhomocysteinase (Oryctolagus cuniculus)	9	9	2	YES
135	Q9N0Z6	Sodium/potassium-transporting ATPase subunit alpha-1 (Oryctolagus cuniculus)	9	9	3	YES
136	Q01082	Spectrin beta chain, non-erythrocytic 1 (Homo sapiens)	9	9	2	YES
137	Q99729	Heterogeneous nuclear ribonucleoprotein A/B (Homo sapiens)	9	9	4	YES
138	P38646	Stress-70 protein, mitochondrial (Homo sapiens)	9	9	3	YES
139	Q04446	1,4-alpha-glucan-branching enzyme (Homo sapiens)	9	9	3	YES
140	P48637	Glutathione synthetase (Homo sapiens)	9	9	3	YES
141	Q92945	Far upstream element-binding protein 2 (Homo sapiens)	9	9	3	YES
142	P52597	Heterogeneous nuclear ribonucleoprotein F (Homo sapiens)	8.98	8	2	YES
143	G1SJS1	Histone H2B (Oryctolagus cuniculus)	8.96	9	3	YES
144	G1TQM9	40S ribosomal protein SA (Oryctolagus cuniculus)	8.94	9	3	YES
145	G1SN21	Purine nucleoside phosphorylase (Fragment) (Oryctolagus cuniculus)	8	8	3	YES
146	O95757	Heat shock 70 kDa protein 4L (Homo sapiens)	8	8	2	YES
147	P05141	ADP/ATP translocase 2 (Homo sapiens)	8	6	2	YES
148	G1SIV0	Inosine-5'-monophosphate dehydrogenase (Oryctolagus cuniculus)	8	8	2	YES
149	P49368	T-complex protein 1 subunit gamma (Homo sapiens)	8	8	2	YES
150	G1SH26	Uncharacterized protein (Oryctolagus cuniculus)	8	7	2	YES
151	Q08752	Peptidyl-prolyl cis-trans isomerase D (Homo sapiens)	8	5	2	YES
152	Q99798	Aconitate hydratase, mitochondrial (Homo sapiens)	8	8	4	YES
153	G1U4P7	Superoxide dismutase (Fragment) (Oryctolagus cuniculus)	8	8	4	YES
154	Q16518	Retinoid isomerohydrolase (Homo sapiens)	8	8	4	YES
155	O94760	N(G),N(G)-dimethylarginine dimethylaminohydrolase 1 (Homo sapiens)	8	8	4	YES
156	P39687	Acidic leucine-rich nuclear phosphoprotein 32 family member A (Homo sapiens)	8	8	3	YES
157	P07954	Fumarate hydratase, mitochondrial (Homo sapiens)	8	8	3	YES
158	Q8WN94	Acyl-CoA-binding protein (Oryctolagus cuniculus)	8	8	3	YES
159	P11021	78 kDa glucose-regulated protein (Homo sapiens)	8	9	2	YES
160	Q14974	Importin subunit beta-1 (Homo sapiens)	8	8	3	YES
161	P08507	Glycerol-3-phosphate dehydrogenase [NAD(+)], cytoplasmic (Oryctolagus cuniculus)	8	8	2	YES
162	P15259	Phosphoglycerate mutase 2 (Homo sapiens)	7.5	10	3	YES
163	P13355	Solute carrier family 2, facilitated glucose transporter member 1 (Oryctolagus cuniculus)	7	7	3	YES
164	G1SSK8	Citrate synthase (Fragment) (Oryctolagus cuniculus)	7	7	3	YES
165	P34932	Heat shock 70 kDa protein 4 (Homo sapiens)	7	7	2	YES
166	Q8TE99	2-phosphoxylose phosphatase 1 (Homo sapiens)	7	7	3	YES
167	G1SNC0	Microtubule-associated protein (Oryctolagus cuniculus)	7	7	3	YES
168	Q13838-2	Isoform 2 of Spliceosome RNA helicase DDX39B (Homo sapiens)	7	7	3	YES
169	Q12934	Filensin (Homo sapiens)	7	7	3	YES
170	Q9ULA0	Aspartyl aminopeptidase (Homo sapiens)	7	7	3	YES
171	G1TE68	Histone H2A (Oryctolagus cuniculus)	6.98	7	2	YES
172	P29562	Eukaryotic initiation factor 4A-I (Fragment) (Oryctolagus cuniculus)	6.98	7	2	YES
173	P08107	Heat shock 70 kDa protein 1A/1B (Homo sapiens)	6.94	8	2	YES
174	P55209	Nucleosome assembly protein 1-like 1 (Homo sapiens)	6.5	8	3	YES
175	P47859	6-phosphofructokinase type C (Oryctolagus cuniculus)	6	6	2	YES
176	O43390	Heterogeneous nuclear ribonucleoprotein R (Homo sapiens)	6	6	2	YES
177	Q92752	Tenascin-R (Homo sapiens)	6	6	2	YES
178	P48147	Prolyl endopeptidase (Homo sapiens)	6	6	2	YES
179	P83468	14 kDa phosphohistidine phosphatase (Oryctolagus cuniculus)	6	5	2	YES
180	Q9UNZ2	NSFL1 cofactor p47 (Homo sapiens)	6	6	2	YES
181	Q9UJU6	Drebrin-like protein (Homo sapiens)	6	6	2	YES
182	Q96BW5	Phosphotriesterase-related protein (Homo sapiens)	6	6	2	YES
183	P12337	Liver carboxylesterase 1 (Oryctolagus cuniculus)	6	5	2	YES
184	Q6YNR6	Protein S100-B (Oryctolagus cuniculus)	6	6	2	YES
185	P18287	Apolipoprotein E (Oryctolagus cuniculus)	6	6	2	YES
186	G1U9S7	T-complex protein 1 subunit alpha (Oryctolagus cuniculus)	6	6	2	YES
187	P27695	DNA-(apurinic or apyrimidinic site) lyase (Homo sapiens)	6	6	2	YES
188	G1TED0	Sulfurtransferase (Fragment) (Oryctolagus cuniculus)	6	6	3	YES
189	P19007	Haptoglobin (Oryctolagus cuniculus)	6	6	3	YES
190	Q92499	ATP-dependent RNA helicase DDX1 (Homo sapiens)	6	6	2	YES
191	P41975	Extracellular superoxide dismutase [Cu-Zn] (Oryctolagus cuniculus)	6	6	2	YES
192	O00764	Pyridoxal kinase (Homo sapiens)	6	6	2	YES
193	P23246	Splicing factor, proline- and glutamine-rich (Homo sapiens)	6	6	2	YES
194	Q12765	Secernin-1 (Homo sapiens)	6	6	2	YES
195	Q14019	Coactosin-like protein (Homo sapiens)	6	6	2	YES
196	P02458	Collagen alpha-1(II) chain (Homo sapiens)	6	6	2	YES
197	G1SK00	Ubiquitin carboxyl-terminal hydrolase (Oryctolagus cuniculus)	6	6	2	YES
198	O43175	D-3-phosphoglycerate dehydrogenase (Homo sapiens)	6	6	2	YES
199	Q96AE4	Far upstream element-binding protein 1 (Homo sapiens)	6	6	3	YES
200	Q13515	Phakinin (Homo sapiens)	6	6	3	YES
201	P31948	Stress-induced-phosphoprotein 1 (Homo sapiens)	6	6	3	YES
202	P62943	Peptidyl-prolyl cis-trans isomerase FKBP1A (Oryctolagus cuniculus)	6	6	2	YES
203	P51662	Annexin A1 (Oryctolagus cuniculus)	6	6	2	YES
204	A8MTJ3	Guanine nucleotide-binding protein G(t) subunit alpha-3 (Homo sapiens)	5.99	6	2	YES
205	G1TXI0	Peptidyl-prolyl cis-trans isomerase (Oryctolagus cuniculus)	5.97	6	2	YES
206	P46409	Glutathione S-transferase Mu 1 (Oryctolagus cuniculus)	5.64	7	2	YES
207	Q99733	Nucleosome assembly protein 1-like 4 (Homo sapiens)	5.5	7	3	YES
208	P63027	Vesicle-associated membrane protein 2 (Homo sapiens)	5	5	2	YES
209	G1T4X8	Proteasome subunit beta type (Oryctolagus cuniculus)	5	5	2	YES
210	P49419	Alpha-aminoadipic semialdehyde dehydrogenase (Homo sapiens)	5	5	2	YES
211	P50757	72 kDa type IV collagenase (Oryctolagus cuniculus)	5	5	2	YES
212	P19338	Nucleolin (Homo sapiens)	5	5	2	YES
213	G1U9T4	Nucleoside diphosphate kinase (Oryctolagus cuniculus)	5	5	2	YES
214	G1T4Q9	Proteasome subunit beta type (Fragment) (Oryctolagus cuniculus)	5	4	2	YES
215	P36543	V-type proton ATPase subunit E 1 (Homo sapiens)	5	5	2	YES
216	Q6P7Q4	Lactoylglutathione lyase (Rattus norvegicus)	5	5	2	YES
217	Q86X76	Nitrilase homolog 1 (Homo sapiens)	5	5	2	YES
218	P15374	Ubiquitin carboxyl-terminal hydrolase isozyme L3 (Homo sapiens)	5	5	2	YES
219	P50990	T-complex protein 1 subunit theta (Homo sapiens)	5	5	2	YES
220	O43491	Band 4.1-like protein 2 (Homo sapiens)	5	5	2	YES
221	Q810U4	Neuronal cell adhesion molecule (Mus musculus)	5	5	2	YES
222	G1TPZ1	Galectin (Oryctolagus cuniculus)	5	5	2	YES
223	P57721-5	Isoform 5 of Poly(rC)-binding protein 3 (Homo sapiens)	4	4	2	YES
224	P21195	Protein disulfide-isomerase (Oryctolagus cuniculus)	4	4	2	YES
225	Q12905	Interleukin enhancer-binding factor 2 (Homo sapiens)	4	4	2	YES
226	P18124	60S ribosomal protein L7 (Homo sapiens)	4	4	2	YES
227	P25788	Proteasome subunit alpha type-3 (Homo sapiens)	4	4	2	YES
228	G1U7U3	Nucleoside diphosphate kinase (Fragment) (Oryctolagus cuniculus)	4	4	2	YES
229	Q99574	Neuroserpin (Homo sapiens)	4	4	2	YES
230	P53787	Elongation factor 1-delta (Oryctolagus cuniculus)	4	4	2	YES
231	P60660-2	Isoform Smooth muscle of Myosin light polypeptide 6 (Homo sapiens)	3.99	4	2	YES
232	G1TJG6	Glyceraldehyde-3-phosphate dehydrogenase (Oryctolagus cuniculus)	50	19	1	NO
233	G1SPU6	Actin, cytoplasmic 1 (Fragment) (Oryctolagus cuniculus)	31.82	28	1	NO
234	Q80W21	Glutathione S-transferase Mu 7 (Mus musculus)	14.95	14	1	NO
235	P68366	Tubulin alpha-4A chain (Homo sapiens)	9.28	11	1	NO
236	G1SIB9	Phosphorylase (Fragment) (Oryctolagus cuniculus)	8	8	1	NO
237	G1TD51	Histone H4 (Fragment) (Oryctolagus cuniculus)	7	7	1	NO
238	Q8NER5	Activin receptor type-1C (Homo sapiens)	7	4	1	NO
239	P28838	Cytosol aminopeptidase (Homo sapiens)	7	6	1	NO
240	P25704	Beta-enolase (Oryctolagus cuniculus)	6.65	7	1	NO
241	P31946	14-3-3 protein beta/alpha (Homo sapiens)	6.16	7	1	NO
242	P13861	cAMP-dependent protein kinase type II-alpha regulatory subunit (Homo sapiens)	6	5	1	NO
243	G1T013	Malic enzyme (Oryctolagus cuniculus)	6	6	1	NO
244	P46459	Vesicle-fusing ATPase (Homo sapiens)	6	6	1	NO
245	P31097	Osteopontin (Oryctolagus cuniculus)	6	6	1	NO
246	P02624	Parvalbumin alpha (Oryctolagus cuniculus)	6	6	1	NO
247	G1TED6	Annexin (Oryctolagus cuniculus)	6	6	1	NO
248	O75947	ATP synthase subunit d, mitochondrial (Homo sapiens)	6	6	1	NO
249	P30801	Protein S100-A6 (Oryctolagus cuniculus)	6	5	1	NO
250	P40121	Macrophage-capping protein (Homo sapiens)	6	5	1	NO
251	G1T7F1	Histone H2B (Oryctolagus cuniculus)	5.99	6	1	NO
252	P35579	Myosin-9 (Homo sapiens)	5.99	7	1	NO
253	G1SE61	Filamin-B (Oryctolagus cuniculus)	5	5	1	NO
254	P35574	Glycogen debranching enzyme (Oryctolagus cuniculus)	5	5	1	NO
255	O43488	Aflatoxin B1 aldehyde reductase member 2 (Homo sapiens)	5	5	1	NO
256	P62975	Ubiquitin (Oryctolagus cuniculus)	5	5	1	NO
257	P26640	Valine--tRNA ligase (Homo sapiens)	5	5	1	NO
258	O14773	Tripeptidyl-peptidase 1 (Homo sapiens)	5	5	1	NO
259	Q14103	Heterogeneous nuclear ribonucleoprotein D0 (Homo sapiens)	5	5	1	NO
260	Q9NTK5	Obg-like ATPase 1 (Homo sapiens)	5	5	1	NO
261	Q8MK67	Phosphatidylethanolamine-binding protein 1 (Oryctolagus cuniculus)	5	5	1	NO
262	Q15102	Platelet-activating factor acetylhydrolase IB subunit gamma (Homo sapiens)	5	5	1	NO
263	P61163	Alpha-centractin (Homo sapiens)	5	5	1	NO
264	Q9BZQ8	Protein Niban (Homo sapiens)	5	5	1	NO
265	P29694	Elongation factor 1-gamma (Oryctolagus cuniculus)	5	5	1	NO
266	P15586	N-acetylglucosamine-6-sulfatase (Homo sapiens)	5	5	1	NO
267	Q9UGM5	Fetuin-B (Homo sapiens)	5	5	1	NO
268	P18206	Vinculin (Homo sapiens)	5	3	0	NO
269	G1T432	Adenylyl cyclase-associated protein (Oryctolagus cuniculus)	5	5	1	NO
270	G1U6B2	Delta-aminolevulinic acid dehydratase (Oryctolagus cuniculus)	5	5	1	NO
271	Q71V39	Elongation factor 1-alpha 2 (Oryctolagus cuniculus)	4.99	5	1	NO
272	O97862	Cystatin-C (Oryctolagus cuniculus)	4	4	1	NO
273	Q4PLJ0	NEDD8 (Oryctolagus cuniculus)	4	4	1	NO
274	P48774	Glutathione S-transferase Mu 5 (Mus musculus)	4	3	1	NO
275	Q13822	Ectonucleotide pyrophosphatase/phosphodiesterase family member 2 (Homo sapiens)	4	4	1	NO
276	O60641	Clathrin coat assembly protein AP180 (Homo sapiens)	4	4	1	NO
277	P09936	Ubiquitin carboxyl-terminal hydrolase isozyme L1 (Homo sapiens)	4	4	1	NO
278	Q9NQR4	Omega-amidase NIT2 (Homo sapiens)	4	4	1	NO
279	P13611	Versican core protein (Homo sapiens)	4	4	1	NO
280	P05388	60S acidic ribosomal protein P0 (Homo sapiens)	4	4	1	NO
281	P30048	Thioredoxin-dependent peroxide reductase, mitochondrial (Homo sapiens)	4	4	1	NO
282	P20591-2	Isoform 2 of Interferon-induced GTP-binding protein Mx1 (Homo sapiens)	4	4	1	NO
283	P00949	Phosphoglucomutase-1 (Oryctolagus cuniculus)	4	4	1	NO
284	G1TAN9	Cytoplasmic aconitate hydratase (Oryctolagus cuniculus)	4	4	1	NO
285	P11177	Pyruvate dehydrogenase E1 component subunit beta, mitochondrial (Homo sapiens	4	4	0	NO
286	P00450	Ceruloplasmin (Homo sapiens)	4	4	1	NO
287	Q99523	Sortilin (Homo sapiens)	4	4	1	NO
288	P61604	10 kDa heat shock protein, mitochondrial (Homo sapiens)	4	4	0	NO
289	P13619	ATP synthase F(0) complex subunit B1, mitochondrial (Bos taurus)	4	4	0	NO
290	P05455	Lupus La protein (Homo sapiens)	4	3	0	NO
291	G1SKS8	Microtubule-associated protein (Oryctolagus cuniculus)	4	4	1	NO
292	Q9HBL8	NmrA-like family domain-containing protein 1 (Homo sapiens)	4	4	0	NO
293	P62314	Small nuclear ribonucleoprotein Sm D1 (Homo sapiens)	4	4	0	NO
294	Q96FV2	Secernin-2 (Homo sapiens)	4	4	1	NO
295	G1SMA6	Alpha-mannosidase (Oryctolagus cuniculus)	4	4	0	NO
296	P62493	Ras-related protein Rab-11A (Oryctolagus cuniculus)	4	4	1	NO
297	A7X8X3	Hypoxanthine phosphoribosyltransferase (Oryctolagus cuniculus)	4	4	1	NO
298	Q96EE4	Coiled-coil domain-containing protein 126 (Homo sapiens)	4	4	0	NO
299	P51858	Hepatoma-derived growth factor (Homo sapiens)	4	4	0	NO
300	Q28740	Basigin (Oryctolagus cuniculus)	4	4	0	NO
301	O95670	V-type proton ATPase subunit G 2 (Homo sapiens)	4	4	0	NO
302	P80912	Histidine triad nucleotide-binding protein 1 (Oryctolagus cuniculus)	4	4	0	NO
303	Q96DG6	Carboxymethylenebutenolidase homolog (Homo sapiens)	4	4	0	NO
304	P22234	Multifunctional protein ADE2 (Homo sapiens)	4	4	0	NO
305	Q9UHV9	Prefoldin subunit 2 (Homo sapiens)	4	4	1	NO
306	Q16851	UTP--glucose-1-phosphate uridylyltransferase (Homo sapiens)	4	4	1	NO
307	P50914	60S ribosomal protein L14 (Homo sapiens)	4	4	1	NO
308	P15559	NAD(P)H dehydrogenase [quinone] 1 (Homo sapiens)	4	3	0	NO
309	P37802	Transgelin-2 (Homo sapiens)	4	4	1	NO
310	P34913	Bifunctional epoxide hydrolase 2 (Homo sapiens)	4	4	1	NO
311	P24480	Protein S100-A11 (Oryctolagus cuniculus)	4	4	1	NO
312	Q8TBC4	NEDD8-activating enzyme E1 catalytic subunit (Homo sapiens)	4	4	1	NO
313	O95154	Aflatoxin B1 aldehyde reductase member 3 (Homo sapiens)	4	4	1	NO
314	O43396	Thioredoxin-like protein 1 (Homo sapiens)	4	4	1	NO
315	P24752	Acetyl-CoA acetyltransferase, mitochondrial (Homo sapiens)	4	4	1	NO
316	Q8NHY0	Beta-1,4 N-acetylgalactosaminyltransferase 2 (Homo sapiens)	4	3	0	NO
317	P06748	Nucleophosmin (Homo sapiens)	4	4	1	NO
318	O43707	Alpha-actinin-4 (Homo sapiens)	4	4	1	NO
319	Q15819	Ubiquitin-conjugating enzyme E2 variant 2 (Homo sapiens)	3.99	4	1	NO
320	P00569	Adenylate kinase isoenzyme 1 (Oryctolagus cuniculus)	3.99	4	1	NO
321	P09651-3	Isoform 2 of Heterogeneous nuclear ribonucleoprotein A1 (Homo sapiens)	3.98	4	1	NO
322	P62081	40S ribosomal protein S7 (Homo sapiens)	3.98	4	1	NO
323	P63104	14-3-3 protein zeta/delta (Homo sapiens)	3.25	5	1	NO
324	P12814	Alpha-actinin-1 (Homo sapiens)	3	3	1	NO
325	G1SKT0	Branched-chain-amino-acid aminotransferase (Oryctolagus cuniculus)	3	3	1	NO
326	P55263	Adenosine kinase (Homo sapiens)	3	3	0	NO
327	Q01059	Cytoplasmic aconitate hydratase (Oryctolagus cuniculus)	3	3	1	NO
328	P01602	Ig kappa chain V-I region HK102 (Homo sapiens)	3	3	0	NO
329	Q9BYH1	Seizure 6-like protein (Homo sapiens)	3	3	1	NO
330	Q15435	Protein phosphatase 1 regulatory subunit 7 (Homo sapiens)	3	3	0	NO
331	Q8IVA1	Purkinje cell protein 2 homolog (Homo sapiens)	3	3	0	NO
332	Q8NCW5	NAD(P)H-hydrate epimerase (Homo sapiens)	3	3	1	NO
333	P55083	Microfibril-associated glycoprotein 4 (Homo sapiens)	3	2	0	NO
334	G1SU71	Proteasome subunit beta type (Oryctolagus cuniculus)	3	3	1	NO
335	P00008	Cytochrome c (Oryctolagus cuniculus)	3	3	0	NO
336	P22626	Heterogeneous nuclear ribonucleoproteins A2/B1 (Homo sapiens)	3	3	1	NO
337	Q13564	NEDD8-activating enzyme E1 regulatory subunit (Homo sapiens)	3	3	0	NO
338	Q1KMD3	Heterogeneous nuclear ribonucleoprotein U-like protein 2 (Homo sapiens)	3	3	1	NO
339	P09417	Dihydropteridine reductase (Homo sapiens)	3	3	1	NO
340	G1T2I5	Reticulon (Fragment) (Oryctolagus cuniculus)	3	3	1	NO
341	Q14168-4	Isoform 4 of MAGUK p55 subfamily member 2 (Homo sapiens)	3	3	1	NO
342	P21579	Synaptotagmin-1 (Homo sapiens)	3	2	0	NO
343	P09960	Leukotriene A-4 hydrolase (Homo sapiens)	3	3	1	NO
344	Q14204	Cytoplasmic dynein 1 heavy chain 1 (Homo sapiens)	3	3	1	NO
345	Q13765	Nascent polypeptide-associated complex subunit alpha (Homo sapiens)	3	3	1	NO
346	P36873	Serine/threonine-protein phosphatase PP1-gamma catalytic subunit (Homo sapiens)	3	3	1	NO
347	G1T9V4	Proteasome subunit alpha type (Oryctolagus cuniculus)	3	3	1	NO
348	P61764	Syntaxin-binding protein 1 (Homo sapiens)	3	3	1	NO
349	Q9NY33	Dipeptidyl peptidase 3 (Homo sapiens)	3	2	0	NO
350	P46782	40S ribosomal protein S5 (Homo sapiens)	3	3	1	NO
351	Q9NQW7	Xaa-Pro aminopeptidase 1 (Homo sapiens)	3	3	1	NO
352	Q9ULX7	Carbonic anhydrase 14 (Homo sapiens)	3	2	0	NO
353	Q13561	Dynactin subunit 2 (Homo sapiens)	3	3	1	NO
354	G1T3D9	40S ribosomal protein S8 (Fragment) (Oryctolagus cuniculus)	3	3	1	NO
355	Q14240	Eukaryotic initiation factor 4A-II (Homo sapiens)	3	3	1	NO
356	P98160	Basement membrane-specific heparan sulfate proteoglycan core protein (Homo sapiens)	3	3	1	NO
357	Q15121	Astrocytic phosphoprotein PEA-15 (Homo sapiens)	3	3	1	NO
358	Q14697	Neutral alpha-glucosidase AB (Homo sapiens)	3	3	1	NO
359	Q99460	26S proteasome non-ATPase regulatory subunit 1 (Homo sapiens)	3	3	1	NO
360	P05413	Fatty acid-binding protein, heart (Homo sapiens)	3	3	1	NO
361	P61956	Small ubiquitin-related modifier 2 (Homo sapiens)	3	3	0	NO
362	Q13492	Phosphatidylinositol-binding clathrin assembly protein (Homo sapiens)	3	3	0	NO
363	G1SUU7	tRNA-splicing ligase RtcB homolog (Oryctolagus cuniculus)	3	3	0	NO
364	G1TCV2	Guanine nucleotide-binding protein subunit gamma (Oryctolagus cuniculus)	3	3	0	NO
365	P15253	Calreticulin (Oryctolagus cuniculus)	3	3	0	NO
366	P08621	U1 small nuclear ribonucleoprotein 70 kDa (Homo sapiens)	3	3	0	NO
367	Q9CQ89	Protein CutA (Mus musculus)	3	3	0	NO
368	P46783	40S ribosomal protein S10 (Homo sapiens)	3	3	0	NO
369	P05386	60S acidic ribosomal protein P1 (Homo sapiens)	3	3	0	NO
370	Q8NBJ9	SID1 transmembrane family member 2 (Homo sapiens)	3	3	0	NO
371	O95861	3'(2'),5'-bisphosphate nucleotidase 1 (Homo sapiens)	3	3	0	NO
372	Q8IZ83	Aldehyde dehydrogenase family 16 member A1 (Homo sapiens)	3	3	0	NO
373	P22458	Vitronectin (Oryctolagus cuniculus)	3	3	0	NO
374	P10809	60 kDa heat shock protein, mitochondrial (Homo sapiens)	3	3	1	NO
375	P21964	Catechol O-methyltransferase (Homo sapiens	3	3	0	NO
376	Q9NWV4	UPF0587 protein C1orf123 (Homo sapiens)	3	3	0	NO
377	G1SHD6	S-adenosylmethionine synthase (Oryctolagus cuniculus)	3	3	0	NO
378	Q9BRA2	Thioredoxin domain-containing protein 17 (Homo sapiens)	3	3	0	NO
379	Q96IU4	Alpha/beta hydrolase domain-containing protein 14B (Homo sapiens)	3	3	0	NO
380	P46779	60S ribosomal protein L28 (Homo sapiens)	3	3	0	NO
381	G1SSL0	Endoplasmic reticulum resident protein 29 (Fragment) (Oryctolagus cuniculus)	3	3	0	NO
382	O77506	LIM and SH3 domain protein 1 (Oryctolagus cuniculus)	3	3	0	NO
383	P62917	60S ribosomal protein L8 (Homo sapiens)	3	3	0	NO
384	Q96CX2	BTB/POZ domain-containing protein KCTD12 (Homo sapiens)	3	3	0	NO
385	P80584	Tubulin-specific chaperone A (Oryctolagus cuniculus)	3	3	0	NO
386	P08030	Adenine phosphoribosyltransferase (Mus musculus)	3	3	0	NO
387	P55060	Exportin-2 (Homo sapiens)	3	3	0	NO
388	P35080-2	Isoform IIb of Profilin-2 (Homo sapiens)	3	3	0	NO
389	P62913	60S ribosomal protein L11 (Homo sapiens)	3	3	0	NO
390	Q9UHG2	ProSAAS (Homo sapiens)	3	3	0	NO
391	G1SR41	Stathmin (Fragment) (Oryctolagus cuniculus)	3	3	0	NO
392	G1SL03	Inosine triphosphate pyrophosphatase (Oryctolagus cuniculus)	3	3	0	NO
393	P23396	40S ribosomal protein S3 (Homo sapiens)	3	3	0	NO
394	Q13449	Limbic system-associated membrane protein (Homo sapiens)	3	3	0	NO
395	Q04323	UBX domain-containing protein 1 (Homo sapiens)	3	3	1	NO
396	P36233	SPARC (Fragment) (Oryctolagus cuniculus)	3	3	1	NO
397	P52758	Ribonuclease UK114 (Homo sapiens)	3	3	1	NO
398	Q9HB07	UPF0160 protein MYG1, mitochondrial (Homo sapiens)	3	3	1	NO
399	P14866	Heterogeneous nuclear ribonucleoprotein L (Homo sapiens)	3	3	1	NO
400	Q95MF9	Chloride intracellular channel protein 1 (Oryctolagus cuniculus)	3	3	1	NO
401	Q8N8N7	Prostaglandin reductase 2 (Homo sapiens)	3	3	1	NO
402	P63313	Thymosin beta-10 (Homo sapiens)	3	3	1	NO
403	P31943	Heterogeneous nuclear ribonucleoprotein H (Homo sapiens)	2.98	3	1	NO
404	P05067	Amyloid beta A4 protein (Homo sapiens)	2.5	3	0	NO
405	Q7M332	Protein kinase C inhibitor KCIP-1 isoform delta (Ovis aries)	2.25	4	1	NO
406	Q02809	Procollagen-lysine,2-oxoglutarate 5-dioxygenase 1 (Homo sapiens)	2	2	1	NO
407	P00751	Complement factor B (Homo sapiens)	2	2	1	NO
408	P12036	Neurofilament heavy polypeptide (Homo sapiens)	2	2	1	NO
409	G1STZ4	Glucose-6-phosphate 1-dehydrogenase (Oryctolagus cuniculus)	2	2	1	NO
410	O15540	Fatty acid-binding protein, brain (Homo sapiens)	2	2	1	NO
411	P80404	4-aminobutyrate aminotransferase, mitochondrial (Homo sapiens)	2	2	0	NO
412	G1T6S6	V-type proton ATPase subunit F (Oryctolagus cuniculus)	2	2	0	NO
413	P13642	Serine--tRNA ligase, cytoplasmic (Fragment) (Oryctolagus cuniculus)	2	2	0	NO
414	P50213	Isocitrate dehydrogenase [NAD] subunit alpha, mitochondrial (Homo sapiens)	2	2	0	NO
415	P43243	Matrin-3 (Homo sapiens)	2	2	0	NO
416	G1SYM4	Alpha-1B-glycoprotein (Oryctolagus cuniculus)	2	2	0	NO
417	P20757	Angiotensinogen (Ovis aries)	2	2	0	NO
418	P84103	Serine/arginine-rich splicing factor 3 (Homo sapiens)	2	2	0	NO
419	G1SUK4	Mannose-6-phosphate isomerase (Oryctolagus cuniculus)	2	2	0	NO
420	Q16181	Septin-7 (Homo sapiens)	2	2	0	NO
421	P24666	Low molecular weight phosphotyrosine protein phosphatase (Homo sapiens)	2	2	0	NO
422	P54920	Alpha-soluble NSF attachment protein (Homo sapiens)	2	2	0	NO
423	P14649	Myosin light chain 6B (Homo sapiens)	2	2	0	NO
424	P20062	Transcobalamin-2 (Homo sapiens)	2	2	0	NO
425	O95716	Ras-related protein Rab-3D (Homo sapiens)	2	2	0	NO
426	Q63651	Rhodopsin kinase (Rattus norvegicus)	2	2	0	NO
427	O94811	Tubulin polymerization-promoting protein (Homo sapiens)	2	2	0	NO
428	P52272	Heterogeneous nuclear ribonucleoprotein M (Homo sapiens)	2	2	1	NO
429	Q09YN4	F-actin-capping protein subunit alpha-2 (Oryctolagus cuniculus)	2	2	1	NO
430	P35748	Myosin-11 (Oryctolagus cuniculus)	2	3	1	NO
431	Q13432	Protein unc-119 homolog A (Homo sapiens)	2	2	1	NO
432	P01008	Antithrombin-III (Homo sapiens)	2	2	0	NO
433	P00390	Glutathione reductase, mitochondrial (Homo sapiens)	2	2	0	NO
434	G1SWI7	Proteasome subunit alpha type (Oryctolagus cuniculus)	2	2	0	NO
435	Q15181	Inorganic pyrophosphatase (Homo sapiens)	2	2	0	NO
436	Q9H0E2	Toll-interacting protein (Homo sapiens)	2	2	0	NO
437	Q92841	Probable ATP-dependent RNA helicase DDX17 (Homo sapiens)	2	2	0	NO
438	Q9XS70	Coronin-1B (Oryctolagus cuniculus)	2	2	0	NO
439	O43684	Mitotic checkpoint protein BUB3 (Homo sapiens)	2	2	0	NO
440	G1T9P2	ATP-dependent (S)-NAD(P)H-hydrate dehydratase (Oryctolagus cuniculus)	2	2	0	NO
441	Q15691	Microtubule-associated protein RP/EB family member 1 (Homo sapiens)	2	2	0	NO
442	Q0GA40	Lengsin (Oryctolagus cuniculus)	2	2	0	NO
443	O75083	WD repeat-containing protein 1 (Homo sapiens)	2	2	0	NO
444	Q8WTS6	Histone-lysine N-methyltransferase SETD7 (Homo sapiens)	2	2	0	NO
445	P52566	Rho GDP-dissociation inhibitor 2 (Homo sapiens)	2	2	0	NO
446	Q99627	COP9 signalosome complex subunit 8 (Homo sapiens)	2	2	0	NO
447	P09471	Guanine nucleotide-binding protein G(o) subunit alpha (Homo sapiens)	2	2	0	NO
448	P36405	ADP-ribosylation factor-like protein 3 (Homo sapiens)	2	2	0	NO
449	G1SVB6	Glutamate dehydrogenase (Fragment) (Oryctolagus cuniculus)	2	2	0	NO
450	Q03154	Aminoacylase-1 (Homo sapiens)	2	2	0	NO
451	A5PK51	Nicotinate phosphoribosyltransferase (Bos taurus)	2	2	0	NO
452	P04843	Dolichyl-diphosphooligosaccharide--protein glycosyltransferase subunit 1 (Homo sapiens)	2	2	0	NO
453	P83731	60S ribosomal protein L24 (Homo sapiens)	2	2	0	NO
454	O76070	Gamma-synuclein (Homo sapiens)	2	2	0	NO
455	Q12906	Interleukin enhancer-binding factor 3 (Homo sapiens)	2	2	0	NO
456	Q00577	Transcriptional activator protein Pur-alpha (Homo sapiens)	2	2	0	NO
457	Q86SZ2	Trafficking protein particle complex subunit 6B (Homo sapiens)	2	2	0	NO
458	P49588	Alanine--tRNA ligase, cytoplasmic (Homo sapiens)	2	2	0	NO
459	Q9NVA2	Septin-11 (Homo sapiens)	2	2	0	NO
460	Q16543	Hsp90 co-chaperone Cdc37 (Homo sapiens)	2	2	0	NO
461	G1SS70	40S ribosomal protein S3a (Oryctolagus cuniculus)	2	2	0	NO
462	P16499	Rod cGMP-specific 3',5'-cyclic phosphodiesterase subunit alpha (Homo sapiens)	2	2	0	NO
463	Q13310	Polyadenylate-binding protein 4 (Homo sapiens)	2	2	0	NO
464	Q6DKJ4	Nucleoredoxin (Homo sapiens)	2	2	0	NO
465	Q16881	Thioredoxin reductase 1, cytoplasmic (Homo sapiens)	2	2	0	NO
466	P29218	Inositol monophosphatase 1 (Homo sapiens)	2	2	0	NO
467	P42126	Enoyl-CoA delta isomerase 1, mitochondrial (Homo sapiens)	2	1	0	NO
468	P46926	Glucosamine-6-phosphate isomerase 1 (Homo sapiens)	2	2	1	NO
469	Q86U42	Polyadenylate-binding protein 2 (Homo sapiens)	2	1	0	NO
470	G1SHV9	Proteasome subunit beta type (Fragment) (Oryctolagus cuniculus)	2	2	1	NO
471	P61020	Ras-related protein Rab-5B (Homo sapiens)	2	2	1	NO
472	G1U9T8	T-complex protein 1 subunit delta (Oryctolagus cuniculus)	2	2	1	NO
473	O14737	Programmed cell death protein 5 (Homo sapiens)	2	2	1	NO
474	G1T2L1	Proteasome subunit alpha type (Oryctolagus cuniculus)	2	1	0	NO
475	Q9UBN7	Histone deacetylase 6 (Homo sapiens)	2	1	0	NO
476	Q96CN7	Isochorismatase domain-containing protein 1 (Homo sapiens)	2	2	1	NO
477	P62269	40S ribosomal protein S18 (Homo sapiens)	2	2	1	NO
478	Q28888	Decorin (Oryctolagus cuniculus)	2	2	1	NO
479	P09809	Apolipoprotein A-I (Oryctolagus cuniculus)	2	2	1	NO
480	P10160	Eukaryotic translation initiation factor 5A-1 (Oryctolagus cuniculus)	2	2	1	NO
481	P19367	Hexokinase-1 (Homo sapiens)	2	2	1	NO
482	P02679	Fibrinogen gamma chain (Homo sapiens)	2	2	1	NO
483	P43487	Ran-specific GTPase-activating protein (Homo sapiens)	2	2	1	NO
484	O46379	Lumican (Fragment) (Oryctolagus cuniculus)	2	2	1	NO
485	Q8N5Z0	Kynurenine/alpha-aminoadipate aminotransferase, mitochondrial (Homo sapiens)	2	2	1	NO
486	P07339	Cathepsin D (Homo sapiens)	2	2	1	NO
487	P48426	Phosphatidylinositol 5-phosphate 4-kinase type-2 alpha (Homo sapiens)	2	2	0	NO
488	P61026	Ras-related protein Rab-10 (Homo sapiens)	2	2	0	NO
489	Q6UWP2	Dehydrogenase/reductase SDR family member 11 (Homo sapiens)	2	2	0	NO
490	Q9BXJ4	Complement C1q tumor necrosis factor-related protein 3 (Homo sapiens)	2	2	0	NO
491	P27824	Calnexin (Homo sapiens)	2	2	0	NO
492	Q8MJF1	Mimecan (Oryctolagus cuniculus)	2	2	0	NO
493	Q9BVN2	RUN and SH3 domain-containing protein 1 (Homo sapiens)	2	2	0	NO
494	Q28717	Serine/threonine-protein phosphatase 2A activator (Oryctolagus cuniculus)	2	2	0	NO
495	Q13630	GDP-L-fucose synthase (Homo sapiens)	2	2	0	NO
496	P11611	Serine/threonine-protein phosphatase 2A catalytic subunit beta isoform (Oryctolagus cuniculus)	2	2	0	NO
497	O75396	Vesicle-trafficking protein SEC22b (Homo sapiens)	2	2	0	NO
498	Q63610	Tropomyosin alpha-3 chain (Rattus norvegicus)	2	2	0	NO
499	Q9BY11	Protein kinase C and casein kinase substrate in neurons protein 1 (Homo sapiens)	2	2	0	NO
500	P13667	Protein disulfide-isomerase A4 (Homo sapiens)	2	2	0	NO
501	Q99962	Endophilin-A1 (Homo sapiens)	2	2	0	NO
502	P62424	60S ribosomal protein L7a (Homo sapiens)	2	2	0	NO
503	O60749	Sorting nexin-2 (Homo sapiens)	2	2	0	NO
504	O60938	Keratocan (Homo sapiens)	2	2	0	NO
505	Q9Y600	Cysteine sulfinic acid decarboxylase (Homo sapiens)	2	2	0	NO
506	P40826	Ubiquitin carboxyl-terminal hydrolase 14 (Oryctolagus cuniculus)	2	2	0	NO
507	Q5SSJ5	Heterochromatin protein 1-binding protein 3 (Homo sapiens)	2	2	0	NO
508	B7NZJ1	Copine I, isoform 8 (Predicted) (Oryctolagus cuniculus)	2	2	0	NO
509	P30740	Leukocyte elastase inhibitor (Homo sapiens)	2	2	0	NO
510	Q9Y383	Putative RNA-binding protein Luc7-like 2 (Homo sapiens)	2	2	0	NO
511	P50502	Hsc70-interacting protein (Homo sapiens)	2	2	0	NO
512	O00422	Histone deacetylase complex subunit SAP18 (Homo sapiens)	2	2	0	NO
513	P04080	Cystatin-B (Homo sapiens)	2	2	0	NO
514	P48747	Complement component C9 (Oryctolagus cuniculus)	2	2	0	NO
515	P35998	26S protease regulatory subunit 7 (Homo sapiens)	2	2	0	NO
516	P26447	Protein S100-A4 (Homo sapiens)	2	2	0	NO
517	Q9Y5Z4	Heme-binding protein 2 (Homo sapiens)	2	2	0	NO
518	A6NIH7	Protein unc-119 homolog B (Homo sapiens)	2	2	0	NO
519	O60256	Phosphoribosyl pyrophosphate synthase-associated protein 2 (Homo sapiens)	2	2	0	NO
520	P14461	Fibrinogen alpha chain (Fragment) (Oryctolagus cuniculus)	2	2	0	NO
521	P53999	Activated RNA polymerase II transcriptional coactivator p15 (Homo sapiens)	2	2	0	NO
522	P48506	Glutamate--cysteine ligase catalytic subunit (Homo sapiens)	2	2	0	NO
523	Q9P1U1	Actin-related protein 3B (Homo sapiens)	2	2	0	NO
524	P30085	UMP-CMP kinase (Homo sapiens)	2	2	0	NO
525	O46378	Fibromodulin (Fragment) (Oryctolagus cuniculus)	2	2	0	NO
526	G1T3D8	40S ribosomal protein S24 (Oryctolagus cuniculus)	2	2	0	NO
527	P60981	Destrin (Homo sapiens)	2	2	0	NO
528	G1TCM9	SH3 domain-binding glutamic acid-rich-like protein (Oryctolagus cuniculus)	2	2	0	NO
529	P53789	Vitamin D-binding protein (Oryctolagus cuniculus)	2	2	0	NO
530	G1T2G4	Eukaryotic translation initiation factor 2 subunit 1 (Oryctolagus cuniculus)	2	2	0	NO
531	G1SDF2	Protein-L-isoaspartate O-methyltransferase (Oryctolagus cuniculus)	2	2	0	NO
532	P62851	40S ribosomal protein S25 (Homo sapiens)	2	2	0	NO
533	P42025	Beta-centractin (Homo sapiens)	2	2	0	NO
534	P01696	Ig kappa chain V region K29-213 (Oryctolagus cuniculus)	2	2	1	NO
535	P19087	Guanine nucleotide-binding protein G(t) subunit alpha-2 (Homo sapiens)	2	2	1	NO
536	P11909	Glutathione peroxidase 1 (Oryctolagus cuniculus)	2	2	1	NO
537	G1T2C4	Transgelin (Oryctolagus cuniculus)	2	2	1	NO
538	Q01105	Protein SET (Homo sapiens)	1.99	2	1	NO
539	G1SSZ2	Histone H2A (Oryctolagus cuniculus)	1.99	2	1	NO
540	Q15833	Syntaxin-binding protein 2 (Homo sapiens)	1.98	2	0	NO
541	P01870	Ig gamma chain C region (Oryctolagus cuniculus)	1.98	3	1	NO
542	P09651	Heterogeneous nuclear ribonucleoprotein A1 (Homo sapiens)	1.98	2	1	NO
543	Q9Y281	Cofilin-2 (Homo sapiens)	1.5	2	1	NO
544	Q6Q6X0	14-3-3 protein theta (Oryctolagus cuniculus)	1.33	2	1	NO
545	G1SJW7	Small nuclear ribonucleoprotein-associated protein (Oryctolagus cuniculus)	1	1	0	NO
546	G1TZY1	Amino acid transporter (Oryctolagus cuniculus)	1	1	0	NO
547	Q7YQK3	4F2 cell-surface antigen heavy chain (Oryctolagus cuniculus)	1	1	0	NO
548	O75533	Splicing factor 3B subunit 1 (Homo sapiens)	1	1	0	NO
549	P02602	Myosin light chain 1/3, skeletal muscle isoform (Oryctolagus cuniculus)	1	1	0	NO
550	Q9H6Y7	E3 ubiquitin-protein ligase RNF167 (Homo sapiens)	1	1	0	NO
551	Q95MF4	Cerebellar calbindin (Oryctolagus cuniculus)	1	1	0	NO
552	Q8HZQ5	Ezrin (Oryctolagus cuniculus)	1	1	0	NO
553	Q9Y2J4	Angiomotin-like protein 2 (Homo sapiens)	1	1	0	NO
554	O19053	Alcohol dehydrogenase class-3 (Oryctolagus cuniculus)	1	1	0	NO
555	Q7L099	Protein RUFY3 (Homo sapiens)	1	1	0	NO
556	P31323	cAMP-dependent protein kinase type II-beta regulatory subunit (Homo sapiens)	1	1	0	NO
557	P22694	cAMP-dependent protein kinase catalytic subunit beta (Homo sapiens)	1	1	0	NO
558	G1SM77	ATP synthase subunit gamma (Oryctolagus cuniculus)	1	1	0	NO
559	Q0QF14	Succinate dehydrogenase complex subunit A (Oryctolagus cuniculus)	1	1	0	NO
560	P35611	Alpha-adducin (Homo sapiens)	1	1	0	NO
561	O75494	Serine/arginine-rich splicing factor 10 (Homo sapiens)	1	1	0	NO
562	Q9HBH5	Retinol dehydrogenase 14 (Homo sapiens)	1	1	0	NO
563	O00533	Neural cell adhesion molecule L1-like protein (Homo sapiens)	1	1	0	NO
564	P51693	Amyloid-like protein 1 (Homo sapiens)	1	1	0	NO
565	O15067	Phosphoribosylformylglycinamidine synthase (Homo sapiens)	1	1	0	NO
566	O60936	Nucleolar protein 3 (Homo sapiens)	1	1	0	NO
567	P13591	Neural cell adhesion molecule 1 (Homo sapiens)	1	1	0	NO
568	Q9TT15	Voltage-dependent anion-selective channel protein 1 (Oryctolagus cuniculus)	1	1	0	NO
569	Q96I24	Far upstream element-binding protein 3 (Homo sapiens)	1	1	0	NO
570	O77821	Acyl-protein thioesterase 1 (Oryctolagus cuniculus)	1	1	0	NO
571	Q9TTT7	Cytochrome c oxidase subunit 6A1, mitochondrial (Oryctolagus cuniculus)	1	1	0	NO
572	Q9UBT2	SUMO-activating enzyme subunit 2 (Homo sapiens)	1	1	0	NO
573	P63208	S-phase kinase-associated protein 1 (Homo sapiens)	1	1	0	NO
574	O76038	Secretagogin (Homo sapiens)	1	1	0	NO
575	P63150	Serine/threonine-protein phosphatase 2A 55 kDa regulatory subunit B alpha isoform (Oryctolagus cuniculus)	1	1	0	NO
576	P08865	40S ribosomal protein SA (Homo sapiens)	1	1	0	NO
577	P47895	Aldehyde dehydrogenase family 1 member A3 (Homo sapiens)	1	1	0	NO
578	Q6UXD5	Seizure 6-like protein 2 (Homo sapiens)	1	1	0	NO
579	G1SQJ9	Ig kappa chain V-I region HK102 (Homo sapiens)	1	1	0	NO
580	Q17R60	Interphotoreceptor matrix proteoglycan 1 (Homo sapiens)	1	1	0	NO
581	P46108	Adapter molecule crk (Homo sapiens)	1	1	0	NO
582	P06814	Calpain-2 catalytic subunit (Fragment) (Oryctolagus cuniculus)	1	1	0	NO
583	G1TAE2	ELAV-like protein (Oryctolagus cuniculus)	1	1	0	NO
584	G1SMY7	Acylamino-acid-releasing enzyme (Oryctolagus cuniculus)	1	1	0	NO
585	O46373	ADP/ATP translocase 1 (Oryctolagus cuniculus)	1	1	0	NO
586	P15289	Arylsulfatase A (Homo sapiens)	1	1	0	NO
587	P55084	Trifunctional enzyme subunit beta, mitochondrial (Homo sapiens)	1	1	0	NO
588	O00571	ATP-dependent RNA helicase DDX3X (Homo sapiens)	1	1	0	NO
589	Q9NZW5	MAGUK p55 subfamily member 6 (Homo sapiens)	1	1	0	NO
590	G1SVJ5	Serine--tRNA ligase, cytoplasmic (Oryctolagus cuniculus)	1	1	0	NO
591	Q9H444	Charged multivesicular body protein 4b (Homo sapiens)	1	1	0	NO
592	O60506	Heterogeneous nuclear ribonucleoprotein Q (Homo sapiens)	1	1	0	NO
593	P84246	Histone H3.3 (Oryctolagus cuniculus)	1	1	0	NO
594	Q9UN36	Protein NDRG2 (Homo sapiens)	1	1	0	NO
595	P12107	Collagen alpha-1(XI) chain (Homo sapiens)	1	1	0	NO
596	Q9Y230	RuvB-like 2 (Homo sapiens)	1	1	0	NO
597	Q9Y2J8	Protein-arginine deiminase type-2 (Homo sapiens)	1	1	0	NO
598	Q02218	2-oxoglutarate dehydrogenase, mitochondrial (Homo sapiens)	1	1	0	NO
599	G1TKC4	Lysine--tRNA ligase (Oryctolagus cuniculus)	1	1	0	NO
600	O95678	Keratin, type II cytoskeletal 75 (Homo sapiens)	1	1	0	NO
601	Q9NQR9	Glucose-6-phosphatase 2 (Homo sapiens)	1	1	0	NO
602	G1SG83	Adenylyl cyclase-associated protein (Oryctolagus cuniculus)	1	1	0	NO
603	P09429	High mobility group protein B1 (Homo sapiens)	1	1	0	NO
604	Q0VF96	Cingulin-like protein 1 (Homo sapiens)	1	1	0	NO
605	P61923	Coatomer subunit zeta-1 (Homo sapiens)	1	1	0	NO
606	Q15436	Protein transport protein Sec23A (Homo sapiens)	1	1	0	NO
607	O94919	Endonuclease domain-containing 1 protein (Homo sapiens)	1	1	0	NO
608	G1TIC9	Sulfurtransferase (Oryctolagus cuniculus)	1	1	0	NO
609	Q8N4P3	Guanosine-3',5'-bis(diphosphate) 3'-pyrophosphohydrolase MESH1 (Homo sapiens)	1	1	0	NO
610	Q96T76	MMS19 nucleotide excision repair protein homolog (Homo sapiens)	1	1	0	NO
611	A6QQL9	Signal recognition particle 14 kDa protein (Bos taurus)	1	1	0	NO
612	P46778	60S ribosomal protein L21 (Homo sapiens)	1	1	0	NO
613	P62333	26S protease regulatory subunit 10B (Homo sapiens)	1	1	0	NO
614	Q9NQZ5	StAR-related lipid transfer protein 7, mitochondrial (Homo sapiens)	1	1	0	NO
615	Q00341	Vigilin (Homo sapiens)	1	1	0	NO
616	Q86V88	Magnesium-dependent phosphatase 1 (Homo sapiens)	1	1	0	NO
617	Q9BDY9	RNA-binding protein 4 (Oryctolagus cuniculus)	1	1	0	NO
618	P43686	26S protease regulatory subunit 6B (Homo sapiens)	1	1	0	NO
619	Q06787	Fragile X mental retardation protein 1 (Homo sapiens)	1	1	0	NO
620	Q5XFW8	Protein SEC13 homolog (Rattus norvegicus)	1	1	0	NO
621	P05161	Ubiquitin-like protein ISG15 (Homo sapiens)	1	1	0	NO
622	Q2M2I8	AP2-associated protein kinase 1 (Homo sapiens)	1	1	0	NO
623	P98118	Vitamin K-dependent protein S (Fragment) (Oryctolagus cuniculus)	1	1	0	NO
624	G1T5Z7	Mitogen-activated protein kinase (Oryctolagus cuniculus)	1	1	0	NO
625	Q9UM54	Unconventional myosin-VI (Homo sapiens)	1	1	0	NO
626	P56135	ATP synthase subunit f, mitochondrial (Mus musculus)	1	1	0	NO
627	Q9UPY8	Microtubule-associated protein RP/EB family member 3 (Homo sapiens)	1	1	0	NO
628	Q00325	Phosphate carrier protein, mitochondrial (Homo sapiens)	1	1	0	NO
629	Q92890	Ubiquitin fusion degradation protein 1 homolog (Homo sapiens)	1	1	0	NO
630	Q15459	Splicing factor 3A subunit 1 (Homo sapiens)	1	1	0	NO
631	Q15084	Protein disulfide-isomerase A6 (Homo sapiens)	1	1	0	NO
632	G1TAX9	Synaptosomal-associated protein (Oryctolagus cuniculus)	1	1	0	NO
633	P10074	Zinc finger and BTB domain-containing protein 48 (Homo sapiens)	1	1	0	NO
634	O43505	Beta-1,4-glucuronyltransferase 1 (Homo sapiens)	1	1	0	NO
635	P48444	Coatomer subunit delta (Homo sapiens)	1	1	0	NO
636	G1TZK5	L-lactate dehydrogenase (Oryctolagus cuniculus)	1	1	0	NO
637	Q0VDG4	Secernin-3 (Homo sapiens)	1	1	0	NO
638	Q9Y3L3	SH3 domain-binding protein 1 (Homo sapiens)	1	1	0	NO
639	P78509	Reelin (Homo sapiens)	1	1	0	NO
640	O97764	Zeta-crystallin (Bos taurus)	1	1	0	NO
641	P01847	Ig lambda chain C region (Oryctolagus cuniculus)	1	1	0	NO
642	P49902	Cytosolic purine 5'-nucleotidase (Homo sapiens)	1	1	0	NO
643	P61457	Pterin-4-alpha-carbinolamine dehydratase (Homo sapiens)	1	1	0	NO
644	Q9Y266	Nuclear migration protein nudC (Homo sapiens)	1	1	0	NO
645	Q9Y2Z0-2	Isoform 2 of Suppressor of G2 allele of SKP1 homolog (Homo sapiens)	1	1	0	NO
646	P26639	Threonine--tRNA ligase, cytoplasmic (Homo sapiens)	1	1	0	NO
647	O77708	Calcium/calmodulin-dependent protein kinase type II subunit delta (Oryctolagus cuniculus)	1	1	0	NO
648	Q13185	Chromobox protein homolog 3 (Homo sapiens)	1	1	0	NO
649	O97572	Ras-related protein Rab-7a (Oryctolagus cuniculus)	1	1	0	NO
650	G1SKZ8	Ribosomal protein (Oryctolagus cuniculus)	1	1	0	NO
651	Q6UXN9	WD repeat-containing protein 82 (Homo sapiens)	1	1	0	NO
652	O14732	Inositol monophosphatase 2 (Homo sapiens)	1	1	0	NO
653	Q9UBW8	COP9 signalosome complex subunit 7a (Homo sapiens)	1	1	0	NO
654	Q9Y6G9	Cytoplasmic dynein 1 light intermediate chain 1 (Homo sapiens)	1	1	0	NO
655	Q16836	Hydroxyacyl-coenzyme A dehydrogenase, mitochondrial (Homo sapiens)	1	1	0	NO
656	P17858	ATP-dependent 6-phosphofructokinase, liver type (Homo sapiens)	1	1	0	NO
657	P10155	60 kDa SS-A/Ro ribonucleoprotein (Homo sapiens)	1	1	0	NO
658	Q9Y646	Carboxypeptidase Q (Homo sapiens)	1	1	0	NO
659	Q16658	Fascin (Homo sapiens)	1	1	0	NO
660	B7NZM0	Apolipoprotein A-IV (Predicted) (Oryctolagus cuniculus)	1	1	0	NO
661	Q96FC7	Phytanoyl-CoA hydroxylase-interacting protein-like (Homo sapiens)	1	1	0	NO
662	P29966	Myristoylated alanine-rich C-kinase substrate (Homo sapiens)	1	1	0	NO
663	O95782	AP-2 complex subunit alpha-1 (Homo sapiens)	1	1	0	NO
664	G1T0X2	Fibrinogen alpha chain (Oryctolagus cuniculus)	1	1	0	NO
665	G1T8R1	Platelet-activating factor acetylhydrolase IB subunit alpha (Oryctolagus cuniculus)	1	1	0	NO
666	Q9Y333	U6 snRNA-associated Sm-like protein LSm2 (Homo sapiens)	1	1	0	NO
667	Q99714	3-hydroxyacyl-CoA dehydrogenase type-2 (Homo sapiens)	1	1	0	NO
668	O00442	RNA 3'-terminal phosphate cyclase (Homo sapiens)	1	1	0	NO
669	Q9UMY4	Sorting nexin-12 (Homo sapiens)	1	1	0	NO
670	Q8VHL5	Gamma-crystallin N (Mus musculus)	1	1	0	NO
671	Q9Y2J2-3	Isoform 3 of Band 4.1-like protein 3 (Homo sapiens)	1	1	0	NO
672	Q9NX46	Poly(ADP-ribose) glycohydrolase ARH3 (Homo sapiens)	1	1	0	NO
673	P16930	Fumarylacetoacetase (Homo sapiens)	1	1	0	NO
674	P60983	Glia maturation factor beta (Homo sapiens)	1	1	0	NO
675	P33674	Casein kinase II subunit alpha (Oryctolagus cuniculus)	1	1	0	NO
676	P01023	Alpha-2-macroglobulin (Homo sapiens)	1	1	0	NO
677	G1T3A6	Malic enzyme (Oryctolagus cuniculus)	1	1	0	NO
678	P07952	Bisphosphoglycerate mutase (Oryctolagus cuniculus)	1	1	0	NO
679	P35566	MARCKS-related protein (Oryctolagus cuniculus)	1	1	0	NO
680	P34057	Recoverin (Mus musculus)	1	1	0	NO
681	P19943	60S acidic ribosomal protein P2 (Fragment) (Oryctolagus cuniculus)	1	1	0	NO
682	P62826	GTP-binding nuclear protein Ran (Homo sapiens)	1	1	0	NO
683	Q95JG0	Phospholipid transfer protein (Oryctolagus cuniculus)	1	1	0	NO
684	O43143	Pre-mRNA-splicing factor ATP-dependent RNA helicase DHX15 (Homo sapiens)	1	1	0	NO
685	B6V9S8	Chaperonin-containing T-complex polypeptide eta subunit (Oryctolagus cuniculus)	1	1	0	NO
686	P62191	26S protease regulatory subunit 4 (Homo sapiens)	1	1	0	NO
687	P26583	High mobility group protein B2 (Homo sapiens)	1	1	0	NO
688	Q9EQ20	Methylmalonate-semialdehyde dehydrogenase [acylating], mitochondrial (Mus musculus)	1	1	0	NO
689	Q92520	Protein FAM3C (Homo sapiens)	1	1	0	NO
690	Q09028	Histone-binding protein RBBP4 (Homo sapiens)	1	1	0	NO
691	B8K1B7	Phosphoribosylglycinamide formyltransferase, phosphoribosylglycinamide synthetase, phosphoribosylaminoimidazole synthetase isoform 1 (Predicted) (Oryctolagus cuniculus)	1	1	0	NO
692	Q9MZD2	Filamin-B (Fragment) (Oryctolagus cuniculus)	1	1	0	NO
693	G1SPB2	mRNA cap guanine-N7 methyltransferase (Oryctolagus cuniculus)	1	1	0	NO
694	Q9H3S1	Semaphorin-4A (Homo sapiens)	1	1	0	NO
695	P17980	26S protease regulatory subunit 6A (Homo sapiens)	1	1	0	NO
696	Q6GMV3	Putative peptidyl-tRNA hydrolase PTRHD1 (Homo sapiens)	1	1	0	NO
697	Q9TTJ4	Inter-alpha-trypsin inhibitor heavy chain H1 (Oryctolagus cuniculus)	1	1	0	NO
698	P12955	Xaa-Pro dipeptidase (Homo sapiens)	1	1	0	NO
699	Q45GR2	Alpha-2-plasmin inhibitor (Oryctolagus cuniculus)	1	1	0	NO
700	P05154	Plasma serine protease inhibitor (Homo sapiens)	1	1	0	NO
701	P18085	ADP-ribosylation factor 4 (Homo sapiens)	1	1	0	NO
702	G1T2Z8	S-methyl-5'-thioadenosine phosphorylase (Oryctolagus cuniculus)	1	1	0	NO
703	Q07020	60S ribosomal protein L18 (Homo sapiens)	1	1	0	NO
704	B7NZI5	Eukaryotic translation initiation factor 6 isoform a (Predicted) (Oryctolagus cuniculus)	1	1	0	NO
705	P01839	Ig kappa-b4 chain C region (Oryctolagus cuniculus)	1	1	0	NO
706	O43236	Septin-4 (Homo sapiens)	1	1	0	NO
707	P04181	Ornithine aminotransferase, mitochondrial (Homo sapiens)	1	1	0	NO
708	P41250	Glycine--tRNA ligase (Homo sapiens)	1	1	0	NO
709	P52907	F-actin-capping protein subunit alpha-1 (Homo sapiens)	1	1	0	NO
710	O15145	Actin-related protein 2/3 complex subunit 3 (Homo sapiens)	1	1	0	NO
711	P53634	Dipeptidyl peptidase 1 (Homo sapiens)	1	1	0	NO
712	O94856	Neurofascin (Homo sapiens)	1	1	0	NO
713	P35814	Protein phosphatase 1A (Oryctolagus cuniculus)	1	1	0	NO
714	P08708	40S ribosomal protein S17 (Homo sapiens)	1	1	0	NO
715	Q15233	Non-POU domain-containing octamer-binding protein (Homo sapiens)	1	1	0	NO
716	Q8N2I9	Serine/threonine-protein kinase 40 (Homo sapiens)	1	1	0	NO
717	Q9H008	Phospholysine phosphohistidine inorganic pyrophosphate phosphatase (Homo sapiens)	1	1	0	NO
718	P63244	Guanine nucleotide-binding protein subunit beta-2-like 1 (Homo sapiens)	1	1	0	NO
719	P01694	Ig kappa chain V region 3547 (Oryctolagus cuniculus)	1	1	0	NO
720	G1ST96	60S ribosomal protein L13 (Oryctolagus cuniculus)	1	1	0	NO
721	P31942	Heterogeneous nuclear ribonucleoprotein H3 (Homo sapiens)	1	1	0	NO
722	G1U9R6	Fibronectin (Fragment) (Oryctolagus cuniculus)	1	1	0	NO
723	P00511	6-phosphofructokinase, muscle type (Oryctolagus cuniculus)	1	1	0	NO
724	G1TB36	Prothrombin (Oryctolagus cuniculus)	1	1	0	NO
725	Q15293	Reticulocalbin-1 (Homo sapiens)	1	1	0	NO
726	G1SCT6	Hexokinase (Oryctolagus cuniculus)	1	1	0	NO
727	P02170	Myoglobin (Oryctolagus cuniculus)	1	1	0	NO
728	Q14980	Nuclear mitotic apparatus protein 1 (Homo sapiens)	1	1	0	NO
729	O97529	Annexin A8 (Oryctolagus cuniculus)	1	1	0	NO
730	P01042	Kininogen-1 (Homo sapiens)	1	1	0	NO
731	P21291	Cysteine and glycine-rich protein 1 (Homo sapiens)	1	1	0	NO
732	Q96F85	CB1 cannabinoid receptor-interacting protein 1 (Homo sapiens)	1	1	0	NO
733	P47845	Galectin-3 (Oryctolagus cuniculus)	1	1	0	NO
734	Q9H0W9	Ester hydrolase C11orf54 (Homo sapiens)	1	1	0	NO
735	Q9Y6U3	Adseverin (Homo sapiens)	1	1	0	NO
736	O43405	Cochlin (Homo sapiens)	1	1	0	NO
737	G1TRG9	Fatty acid synthase (Fragment) (Oryctolagus cuniculus)	1	1	0	NO
738	Q8TAT6	Nuclear protein localization protein 4 homolog (Homo sapiens)	1	1	0	NO
739	O00244	Copper transport protein ATOX1 (Homo sapiens)	1	1	0	NO
740	P20058	Hemopexin (Oryctolagus cuniculus)	1	1	0	NO
741	P11498	Pyruvate carboxylase, mitochondrial (Homo sapiens)	1	1	0	NO
742	Q9NSD9	Phenylalanine--tRNA ligase beta subunit (Homo sapiens)	1	1	0	NO
743	G1TEM7	Annexin (Oryctolagus cuniculus)	1	1	0	NO
744	P36955	Pigment epithelium-derived factor (Homo sapiens)	1	1	0	NO
745	G1TRH5	Coronin (Oryctolagus cuniculus)	1	1	0	NO
746	Q9Y490	Talin-1 (Homo sapiens)	1	1	0	NO
747	P00489	Glycogen phosphorylase, muscle form (Oryctolagus cuniculus)	1	1	0	NO
748	Q9BUT1	3-hydroxybutyrate dehydrogenase type 2 (Homo sapiens)	1	1	0	NO
749	P30043	Flavin reductase (NADPH) (Homo sapiens)	1	1	0	NO
750	Q6ZVX7	F-box only protein 50 (Homo sapiens)	1	1	0	NO
751	O76054	SEC14-like protein 2 (Homo sapiens)	1	1	0	NO
752	Q9H0R4	Haloacid dehalogenase-like hydrolase domain-containing protein 2 (Homo sapiens)	1	1	0	NO
753	Q8IXL7	Methionine-R-sulfoxide reductase B3 (Homo sapiens)	1	1	0	NO
754	Q6B6S4	Immunglobulin heavy chain variable region (Oryctolagus cuniculus)	1	1	0	NO
755	Q9Y2J2	Band 4.1-like protein 3 (Homo sapiens)	1	1	0	NO
756	Q15637	Splicing factor 1 (Homo sapiens)	1	1	0	NO
757	Q01484	Ankyrin-2 (Homo sapiens)	1	1	0	NO
758	Q96G03	Phosphoglucomutase-2 (Homo sapiens)	1	1	0	NO
759	G1TA47	40S ribosomal protein S4 (Oryctolagus cuniculus)	0.99	1	0	NO

## Sheet: Table B
	A comprehensive list of proteins identified in Young Posterior (YP) group
	Uniprot ID	Protein Description	Total SC	Total Peptide	Number samples w/ >=2 Peptides	At least in 2 samples?(n=4)
1	P06733	Alpha-enolase (Homo sapiens)	636.41	219	4	YES
2	P08670	Vimentin (Homo sapiens)	406.85	247	4	YES
3	P11974	Pyruvate kinase PKM (Oryctolagus cuniculus)	189	165	4	YES
4	G1T652	Fructose-bisphosphate aldolase (Oryctolagus cuniculus)	170	119	4	YES
5	G1SVY8	Creatine kinase B-type (Oryctolagus cuniculus)	167	114	4	YES
6	G1T5S0	Retinol-binding protein 3 (Fragment) (Oryctolagus cuniculus)	138.97	118	4	YES
7	Q13885	Tubulin beta-2A chain (Homo sapiens)	132.62	92	2	YES
8	G1TYG1	Glyceraldehyde-3-phosphate dehydrogenase (Oryctolagus cuniculus)	114.43	70	3	YES
9	P62258	14-3-3 protein epsilon (Homo sapiens)	113.9	86	3	YES
10	P30946	Heat shock protein HSP 90-alpha (Oryctolagus cuniculus)	111.78	87	4	YES
11	G1SQY9	Trans-1,2-dihydrobenzene-1,2-diol dehydrogenase (Fragment) (Oryctolagus cuniculus)	105	45	4	YES
12	G1T7Z6	Phosphoglycerate kinase (Oryctolagus cuniculus)	99.88	85	4	YES
13	P19134	Serotransferrin (Oryctolagus cuniculus)	88	65	4	YES
14	G1TAJ3	L-lactate dehydrogenase (Oryctolagus cuniculus)	87.15	71	4	YES
15	P14755	Lambda-crystallin (Oryctolagus cuniculus)	86	62	4	YES
16	P02493	Alpha-crystallin A chain (Oryctolagus cuniculus)	84.41	61	4	YES
17	P15887	S-arrestin (Rattus norvegicus)	83	73	4	YES
18	Q9BQE3	Tubulin alpha-1C chain (Homo sapiens)	82.51	67	4	YES
19	P11142	Heat shock cognate 71 kDa protein (Homo sapiens)	79.33	74	4	YES
20	P02057	Hemoglobin subunit beta-1/2 (Oryctolagus cuniculus)	77	51	4	YES
21	Q16555	Dihydropyrimidinase-related protein 2 (Homo sapiens)	72.5	74	4	YES
22	P00939	Triosephosphate isomerase (Oryctolagus cuniculus)	72	66	4	YES
23	P09104	Gamma-enolase (Homo sapiens)	69.96	47	3	YES
24	I4DEZ5	Aldo-keto reductase family 1, member B19 (Oryctolagus cuniculus)	67.94	60	4	YES
25	G1TAH7	Transketolase (Oryctolagus cuniculus)	67	54	4	YES
26	P41316	Alpha-crystallin B chain (Oryctolagus cuniculus)	64	46	4	YES
27	P09211	Glutathione S-transferase P (Homo sapiens)	64	51	4	YES
28	G1T765	Malate dehydrogenase (Fragment) (Oryctolagus cuniculus)	61	43	4	YES
29	G1U9S2	Serum albumin (Oryctolagus cuniculus)	58	55	4	YES
30	G1SQA8	ATP synthase subunit beta (Oryctolagus cuniculus)	58	54	4	YES
31	Q9N1E2	Glucose-6-phosphate isomerase (Oryctolagus cuniculus)	57	52	4	YES
32	Q29504	Ubiquitin-like modifier-activating enzyme 1 (Oryctolagus cuniculus)	56	52	4	YES
33	G1TBL6	Clathrin heavy chain (Oryctolagus cuniculus)	55	54	4	YES
34	P01948	Hemoglobin subunit alpha-1/2 (Oryctolagus cuniculus)	55	32	4	YES
35	G1T332	Aspartate aminotransferase (Oryctolagus cuniculus)	54	43	4	YES
36	Q007T1	Beta-crystallin B1 (Sus scrofa)	53	41	4	YES
37	B7NZE9	Creatine kinase, mitochondrial 1A (Predicted) (Oryctolagus cuniculus)	52	50	4	YES
38	P00919	Carbonic anhydrase 2 (Oryctolagus cuniculus)	51	46	4	YES
39	P07489	Transthyretin (Oryctolagus cuniculus)	49	38	4	YES
40	G1SPU6	Actin, cytoplasmic 1 (Fragment) (Oryctolagus cuniculus)	47.85	42	2	YES
41	Q9JJU9	Beta-crystallin B3 (Mus musculus)	47	44	4	YES
42	G1SKT4	ATP synthase subunit alpha (Oryctolagus cuniculus)	43	37	4	YES
43	P12345	Aspartate aminotransferase, mitochondrial (Oryctolagus cuniculus)	42	34	4	YES
44	B6V9S9	Chaperonin-containing T-complex polypeptide beta subunit (Oryctolagus cuniculus)	42	35	4	YES
45	A2IBH5	Beta-crystallin B2 (Oryctolagus cuniculus)	41	36	4	YES
46	P21281	V-type proton ATPase subunit B, brain isoform (Homo sapiens)	41	33	4	YES
47	Q8MI17	Retinal dehydrogenase 1 (Oryctolagus cuniculus)	39.98	38	4	YES
48	P38606	V-type proton ATPase catalytic subunit A (Homo sapiens)	39	36	4	YES
49	Q13228	Selenium-binding protein 1 (Homo sapiens)	38	32	4	YES
50	P02525	Beta-crystallin A1 (Mus musculus)	38	31	4	YES
51	G1SW00	Glutamine synthetase (Oryctolagus cuniculus)	38	32	4	YES
52	P29751	Actin, cytoplasmic 1 (Oryctolagus cuniculus)	37.85	37	2	YES
53	G1TYA7	L-lactate dehydrogenase (Oryctolagus cuniculus)	36.5	32	3	YES
54	P12271	Retinaldehyde-binding protein 1 (Homo sapiens)	36	31	4	YES
55	B7NZQ6	GDP dissociation inhibitor 1 (Predicted) (Oryctolagus cuniculus)	35.97	26	3	YES
56	P55072	Transitional endoplasmic reticulum ATPase (Homo sapiens)	35	33	4	YES
57	O77622	T-complex protein 1 subunit zeta (Oryctolagus cuniculus)	34	26	4	YES
58	Q13813	Spectrin alpha chain, non-erythrocytic 1 (Homo sapiens)	34	33	4	YES
59	P46409	Glutathione S-transferase Mu 1 (Oryctolagus cuniculus)	33.94	31	4	YES
60	G1SQG5	Malate dehydrogenase (Oryctolagus cuniculus)	33	33	4	YES
61	Q9TTC6	Peptidyl-prolyl cis-trans isomerase A (Oryctolagus cuniculus)	32.97	22	4	YES
62	P18669	Phosphoglycerate mutase 1 (Homo sapiens)	32.5	24	4	YES
63	Q14894	Ketimine reductase mu-crystallin (Homo sapiens)	32	27	4	YES
64	P55786	Puromycin-sensitive aminopeptidase (Homo sapiens)	31	31	4	YES
65	P05141	ADP/ATP translocase 2 (Homo sapiens)	30	23	4	YES
66	P47844	Carbonyl reductase [NADPH] 1 (Oryctolagus cuniculus)	29.85	29	4	YES
67	P46821	Microtubule-associated protein 1B (Homo sapiens)	28.58	28	4	YES
68	P53673	Beta-crystallin A4 (Homo sapiens)	28	24	4	YES
69	G1SQS1	Aldose 1-epimerase (Oryctolagus cuniculus)	28	27	4	YES
70	P30101	Protein disulfide-isomerase A3 (Homo sapiens)	28	28	4	YES
71	Q06830	Peroxiredoxin-1 (Homo sapiens)	27.5	28	4	YES
72	P25704	Beta-enolase (Oryctolagus cuniculus)	27.46	30	3	YES
73	P38646	Stress-70 protein, mitochondrial (Homo sapiens)	26.5	27	4	YES
74	A4L9I8	Beta-crystallin S (Oryctolagus cuniculus)	26	19	4	YES
75	P30041	Peroxiredoxin-6 (Homo sapiens)	26	24	4	YES
76	G1SNC4	Adenylate kinase isoenzyme 1 (Oryctolagus cuniculus)	25.98	24	4	YES
77	P13861	cAMP-dependent protein kinase type II-alpha regulatory subunit (Homo sapiens)	25	21	4	YES
78	P0C0L4	Complement C4-A (Homo sapiens)	25	24	4	YES
79	Q99798	Aconitate hydratase, mitochondrial (Homo sapiens)	25	24	4	YES
80	P10809	60 kDa heat shock protein, mitochondrial (Homo sapiens)	25	22	4	YES
81	P11021	78 kDa glucose-regulated protein (Homo sapiens)	24.33	27	4	YES
82	Q9XSC5	Clusterin (Oryctolagus cuniculus)	24	24	4	YES
83	O95757	Heat shock 70 kDa protein 4L (Homo sapiens)	23.51	24	4	YES
84	P49189	4-trimethylaminobutyraldehyde dehydrogenase (Homo sapiens)	23	21	4	YES
85	G1T7Z0	6-phosphogluconate dehydrogenase, decarboxylating (Oryctolagus cuniculus)	23	18	4	YES
86	G1SSK8	Citrate synthase (Fragment) (Oryctolagus cuniculus)	23	23	4	YES
87	O43708	Maleylacetoacetate isomerase (Homo sapiens)	23	13	4	YES
88	P29762	Cellular retinoic acid-binding protein 1 (Homo sapiens)	23	23	4	YES
89	P14550	Alcohol dehydrogenase [NADP(+)] (Homo sapiens)	23	24	4	YES
90	P48643	T-complex protein 1 subunit epsilon (Homo sapiens)	23	22	4	YES
91	Q00839	Heterogeneous nuclear ribonucleoprotein U (Homo sapiens)	23	22	4	YES
92	O19049	Heterogeneous nuclear ribonucleoprotein K (Oryctolagus cuniculus)	23	23	4	YES
93	O77560	Phosducin (Canis familiaris)	22	20	4	YES
94	Q16774	Guanylate kinase (Homo sapiens)	22	21	4	YES
95	Q96KP4	Cytosolic non-specific dipeptidase (Homo sapiens)	22	22	4	YES
96	Q9UBM4	Opticin (Homo sapiens)	21	21	4	YES
97	A4L9I9	Beta-crystallin A2 (Oryctolagus cuniculus)	21	20	4	YES
98	Q01082	Spectrin beta chain, non-erythrocytic 1 (Homo sapiens)	21	21	3	YES
99	Q13838-2	Isoform 2 of Spliceosome RNA helicase DDX39B (Homo sapiens)	21	21	4	YES
100	Q92945	Far upstream element-binding protein 2 (Homo sapiens)	21	21	4	YES
101	G1SIB9	Phosphorylase (Fragment) (Oryctolagus cuniculus)	20.96	21	4	YES
102	P62873	Guanine nucleotide-binding protein G(I)/G(S)/G(T) subunit beta-1 (Homo sapiens)	20.94	19	4	YES
103	P35574	Glycogen debranching enzyme (Oryctolagus cuniculus)	20	20	4	YES
104	P50990	T-complex protein 1 subunit theta (Homo sapiens)	20	19	4	YES
105	G1SVH0	Adenosylhomocysteinase (Oryctolagus cuniculus)	20	20	4	YES
106	O14531	Dihydropyrimidinase-related protein 4 (Homo sapiens)	19.99	22	2	YES
107	P26038	Moesin (Homo sapiens)	19.98	20	4	YES
108	P06454	Prothymosin alpha (Homo sapiens)	19	9	4	YES
109	P09455	Retinol-binding protein 1 (Homo sapiens)	19	18	4	YES
110	P10768	S-formylglutathione hydrolase (Homo sapiens)	19	19	4	YES
111	Q14974	Importin subunit beta-1 (Homo sapiens)	19	17	4	YES
112	G1T2I5	Reticulon (Fragment) (Oryctolagus cuniculus)	19	17	4	YES
113	P28838	Cytosol aminopeptidase (Homo sapiens)	19	15	4	YES
114	Q99729	Heterogeneous nuclear ribonucleoprotein A/B (Homo sapiens)	19	19	4	YES
115	P00563	Creatine kinase M-type (Oryctolagus cuniculus)	19	19	3	YES
116	P68105	Elongation factor 1-alpha 1 (Oryctolagus cuniculus)	18.93	17	2	YES
117	P22676	Calretinin (Homo sapiens)	18.5	18	4	YES
118	O94985	Calsyntenin-1 (Homo sapiens)	18	18	4	YES
119	G1SVB6	Glutamate dehydrogenase (Fragment) (Oryctolagus cuniculus)	18	18	4	YES
120	Q15019	Septin-2 (Homo sapiens)	18	18	4	YES
121	Q16143	Beta-synuclein (Homo sapiens)	18	18	4	YES
122	P36543	V-type proton ATPase subunit E 1 (Homo sapiens)	18	18	4	YES
123	O43707	Alpha-actinin-4 (Homo sapiens)	17.94	18	4	YES
124	O19048	Poly(rC)-binding protein 1 (Oryctolagus cuniculus)	17.67	17	3	YES
125	G1T4Q9	Proteasome subunit beta type (Fragment) (Oryctolagus cuniculus)	17	17	4	YES
126	P80177	Macrophage migration inhibitory factor (Bos taurus)	17	11	4	YES
127	P19338	Nucleolin (Homo sapiens)	17	15	3	YES
128	A8MTJ3	Guanine nucleotide-binding protein G(t) subunit alpha-3 (Homo sapiens)	16.98	13	4	YES
129	P10066	Gamma-crystallin B (Rattus norvegicus)	16.29	19	3	YES
130	P06396	Gelsolin (Homo sapiens)	16	16	4	YES
131	P61764	Syntaxin-binding protein 1 (Homo sapiens)	16	16	3	YES
132	P02529	Gamma-crystallin C (Rattus norvegicus)	15.29	18	2	YES
133	P10658	Phosphoserine aminotransferase (Oryctolagus cuniculus)	15	15	4	YES
134	G1STZ4	Glucose-6-phosphate 1-dehydrogenase (Oryctolagus cuniculus)	15	15	4	YES
135	P62962	Profilin-1 (Mus musculus)	15	11	4	YES
136	P30153	Serine/threonine-protein phosphatase 2A 65 kDa regulatory subunit A alpha isoform (Homo sapiens)	15	14	4	YES
137	P30048	Thioredoxin-dependent peroxide reductase, mitochondrial (Homo sapiens)	15	15	4	YES
138	Q71V39	Elongation factor 1-alpha 2 (Oryctolagus cuniculus)	14.96	14	2	YES
139	P08107	Heat shock 70 kDa protein 1A/1B (Homo sapiens)	14.72	17	4	YES
140	Q99497	Protein deglycase DJ-1 (Homo sapiens)	14	14	4	YES
141	Q16851	UTP--glucose-1-phosphate uridylyltransferase (Homo sapiens)	14	11	4	YES
142	G1T013	Malic enzyme (Oryctolagus cuniculus)	14	13	4	YES
143	P07954	Fumarate hydratase, mitochondrial (Homo sapiens)	14	14	4	YES
144	G1U754	Histidine-rich glycoprotein (Oryctolagus cuniculus)	14	14	4	YES
145	O62695	Histone H2A.V (OS=Oryctolagus cuniculus)	13.97	14	4	YES
146	P16015	Carbonic anhydrase 3 (Mus musculus)	13	10	2	YES
147	P04792	Heat shock protein beta-1 (Homo sapiens)	13	13	4	YES
148	Q9HC38-2	Isoform 2 of Glyoxalase domain-containing protein 4 (Homo sapiens)	13	11	4	YES
149	O43175	D-3-phosphoglycerate dehydrogenase (Homo sapiens)	13	13	4	YES
150	O43390	Heterogeneous nuclear ribonucleoprotein R (Homo sapiens)	13	15	3	YES
151	G1U9S7	T-complex protein 1 subunit alpha (Oryctolagus cuniculus)	13	13	3	YES
152	G1T1W6	Adenosylhomocysteinase (Oryctolagus cuniculus)	13	13	3	YES
153	Q08752	Peptidyl-prolyl cis-trans isomerase D (Homo sapiens)	13	10	4	YES
154	O77768	Heterogeneous nuclear ribonucleoprotein C (Oryctolagus cuniculus)	13	13	4	YES
155	G1SI20	Isocitrate dehydrogenase [NADP] (Oryctolagus cuniculus)	13	13	4	YES
156	P53396	ATP-citrate synthase (Homo sapiens)	13	13	3	YES
157	P43243	Matrin-3 (Homo sapiens)	13	12	3	YES
158	O18750	Endoplasmin (Fragment) (Oryctolagus cuniculus)	13	13	2	YES
159	P00511	6-phosphofructokinase, muscle type (Oryctolagus cuniculus)	12.29	13	3	YES
160	P23035	Alpha-1-antiproteinase F (Oryctolagus cuniculus)	12	10	3	YES
161	Q96BW5	Phosphotriesterase-related protein (Homo sapiens)	12	12	4	YES
162	Q6B7M7	Cofilin-1 (Ovis aries)	12	8	3	YES
163	Q6YNR6	Protein S100-B (Oryctolagus cuniculus)	12	12	4	YES
164	Q6P7Q4	Lactoylglutathione lyase (Rattus norvegicus)	12	11	4	YES
165	P49368	T-complex protein 1 subunit gamma (Homo sapiens)	12	12	4	YES
166	G1SN21	Purine nucleoside phosphorylase (Fragment) (Oryctolagus cuniculus)	12	12	3	YES
167	Q63651	Rhodopsin kinase (Rattus norvegicus)	12	12	4	YES
168	P31948	Stress-induced-phosphoprotein 1 (Homo sapiens)	12	12	3	YES
169	P21195	Protein disulfide-isomerase (Oryctolagus cuniculus)	12	12	2	YES
170	Q16518	Retinoid isomerohydrolase (Homo sapiens)	12	12	4	YES
171	P61163	Alpha-centractin (Homo sapiens)	12	11	4	YES
172	O43491	Band 4.1-like protein 2 (Homo sapiens)	12	12	3	YES
173	P52272	Heterogeneous nuclear ribonucleoprotein M (Homo sapiens)	12	12	3	YES
174	Q92841	Probable ATP-dependent RNA helicase DDX17 (Homo sapiens)	12	12	3	YES
175	P19367	Hexokinase-1 (Homo sapiens)	11.95	13	3	YES
176	G1SK00	Ubiquitin carboxyl-terminal hydrolase (Oryctolagus cuniculus)	11	11	4	YES
177	Q9UBP4	Dickkopf-related protein 3 (Homo sapiens)	11	11	3	YES
178	P31939	Bifunctional purine biosynthesis protein PURH (Homo sapiens)	11	11	4	YES
179	P09417	Dihydropteridine reductase (Homo sapiens)	11	11	3	YES
180	G1SNC0	Microtubule-associated protein (Oryctolagus cuniculus)	11	11	4	YES
181	P18206	Vinculin (Homo sapiens)	11	8	4	YES
182	Q9ULA0	Aspartyl aminopeptidase (Homo sapiens)	11	11	4	YES
183	Q09YN4	F-actin-capping protein subunit alpha-2 (Oryctolagus cuniculus)	11	11	4	YES
184	P48147	Prolyl endopeptidase (Homo sapiens)	11	11	4	YES
185	P49588	Alanine--tRNA ligase, cytoplasmic (Homo sapiens)	11	11	3	YES
186	P25788	Proteasome subunit alpha type-3 (Homo sapiens)	11	11	3	YES
187	P34932	Heat shock 70 kDa protein 4 (Homo sapiens)	11	11	3	YES
188	P68003	Voltage-dependent anion-selective channel protein 2 (Oryctolagus cuniculus)	11	11	4	YES
189	O94760	N(G),N(G)-dimethylarginine dimethylaminohydrolase 1 (Homo sapiens)	11	11	3	YES
190	P13280	Glycogenin-1 (Oryctolagus cuniculus)	11	11	3	YES
191	P05091	Aldehyde dehydrogenase, mitochondrial (Homo sapiens)	11	11	2	YES
192	G1U9T8	T-complex protein 1 subunit delta (Oryctolagus cuniculus)	11	11	3	YES
193	P23246	Splicing factor, proline- and glutamine-rich (Homo sapiens)	11	10	2	YES
194	P13637	Sodium/potassium-transporting ATPase subunit alpha-3 (Homo sapiens)	10.97	10	2	YES
195	G1SJS1	Histone H2B (Oryctolagus cuniculus)	10.96	10	3	YES
196	P29562	Eukaryotic initiation factor 4A-I (Fragment) (Oryctolagus cuniculus)	10.91	11	3	YES
197	G1U7U3	Nucleoside diphosphate kinase (Fragment) (Oryctolagus cuniculus)	10.5	10	3	YES
198	P31943	Heterogeneous nuclear ribonucleoprotein H (Homo sapiens)	10.49	14	3	YES
199	G1TBC1	Endoplasmin (Oryctolagus cuniculus)	10	10	2	YES
200	P80508	Prostaglandin-E(2) 9-reductase (Oryctolagus cuniculus)	10	10	2	YES
201	P13355	Solute carrier family 2, facilitated glucose transporter member 1 (Oryctolagus cuniculus)	10	10	4	YES
202	P80404	4-aminobutyrate aminotransferase, mitochondrial (Homo sapiens)	10	10	3	YES
203	G1U4P7	Superoxide dismutase (Fragment) (Oryctolagus cuniculus)	10	8	4	YES
204	Q92499	ATP-dependent RNA helicase DDX1 (Homo sapiens)	10	8	4	YES
205	G1T2L1	Proteasome subunit alpha type (Oryctolagus cuniculus)	10	10	3	YES
206	P46459	Vesicle-fusing ATPase (Homo sapiens)	10	10	3	YES
207	P47895	Aldehyde dehydrogenase family 1 member A3 (Homo sapiens)	10	10	2	YES
208	P31942	Heterogeneous nuclear ribonucleoprotein H3 (Homo sapiens)	10	10	3	YES
209	Q15181	Inorganic pyrophosphatase (Homo sapiens)	10	10	2	YES
210	P22626	Heterogeneous nuclear ribonucleoproteins A2/B1 (Homo sapiens)	10	10	3	YES
211	U3KN16	Inosine-5'-monophosphate dehydrogenase (Oryctolagus cuniculus)	10	10	2	YES
212	P52597	Heterogeneous nuclear ribonucleoprotein F (Homo sapiens)	9.99	12	3	YES
213	P07320	Gamma-crystallin D (Homo sapiens)	9.62	13	2	YES
214	Q08863	Glutathione S-transferase alpha I (Oryctolagus cuniculus)	9	9	2	YES
215	Q04446	1,4-alpha-glucan-branching enzyme (Homo sapiens)	9	9	2	YES
216	G1TED0	Sulfurtransferase (Fragment) (Oryctolagus cuniculus)	9	9	4	YES
217	Q92752	Tenascin-R (Homo sapiens)	9	9	4	YES
218	P18287	Apolipoprotein E (Oryctolagus cuniculus)	9	9	4	YES
219	P09960	Leukotriene A-4 hydrolase (Homo sapiens)	9	9	3	YES
220	P48774	Glutathione S-transferase Mu 5 (Mus musculus)	9	7	2	YES
221	P19007	Haptoglobin (Oryctolagus cuniculus)	9	6	2	YES
222	P49419	Alpha-aminoadipic semialdehyde dehydrogenase (Homo sapiens)	9	9	3	YES
223	P26640	Valine--tRNA ligase (Homo sapiens)	9	8	3	YES
224	Q8MK67	Phosphatidylethanolamine-binding protein 1 (Oryctolagus cuniculus)	9	9	3	YES
225	Q9Y490	Talin-1 (Homo sapiens)	9	9	2	YES
226	P39687	Acidic leucine-rich nuclear phosphoprotein 32 family member A (Homo sapiens)	9	9	3	YES
227	Q1KMD3	Heterogeneous nuclear ribonucleoprotein U-like protein 2 (Homo sapiens)	9	9	3	YES
228	P48637	Glutathione synthetase (Homo sapiens)	9	9	3	YES
229	Q14204	Cytoplasmic dynein 1 heavy chain 1 (Homo sapiens)	9	8	2	YES
230	P02624	Parvalbumin alpha (Oryctolagus cuniculus)	9	9	2	YES
231	Q9N0Z6	Sodium/potassium-transporting ATPase subunit alpha-1 (Oryctolagus cuniculus)	8.99	9	2	YES
232	Q16181	Septin-7 (Homo sapiens)	8.99	9	3	YES
233	P06748	Nucleophosmin (Homo sapiens)	8.99	9	3	YES
234	P61026	Ras-related protein Rab-10 (Homo sapiens)	8.98	9	2	YES
235	P15259	Phosphoglycerate mutase 2 (Homo sapiens)	8.5	12	3	YES
236	A7X8X3	Hypoxanthine phosphoribosyltransferase (Oryctolagus cuniculus)	8	8	3	YES
237	P09936	Ubiquitin carboxyl-terminal hydrolase isozyme L1 (Homo sapiens)	8	8	2	YES
238	P01870	Ig gamma chain C region (Oryctolagus cuniculus)	8	8	3	YES
239	P48506	Glutamate--cysteine ligase catalytic subunit (Homo sapiens)	8	8	3	YES
240	G1SI29	Elongation factor Tu (Oryctolagus cuniculus)	8	8	4	YES
241	P16930	Fumarylacetoacetase (Homo sapiens)	8	8	4	YES
242	P34913	Bifunctional epoxide hydrolase 2 (Homo sapiens)	8	7	3	YES
243	P62160	Calmodulin (Oryctolagus cuniculus)	8	8	3	YES
244	Q9BRA2	Thioredoxin domain-containing protein 17 (Homo sapiens)	8	8	3	YES
245	P15253	Calreticulin (Oryctolagus cuniculus)	8	8	3	YES
246	G1SWI7	Proteasome subunit alpha type (Oryctolagus cuniculus)	8	8	3	YES
247	P50502	Hsc70-interacting protein (Homo sapiens)	8	8	3	YES
248	O95861	3'(2'),5'-bisphosphate nucleotidase 1 (Homo sapiens)	8	8	3	YES
249	P02252	Histone H1.4 (Oryctolagus cuniculus)	8	8	3	YES
250	P51858	Hepatoma-derived growth factor (Homo sapiens)	8	8	3	YES
251	Q13561	Dynactin subunit 2 (Homo sapiens)	8	8	2	YES
252	P05455	Lupus La protein (Homo sapiens)	8	7	2	YES
253	G1SSL0	Endoplasmic reticulum resident protein 29 (Fragment) (Oryctolagus cuniculus)	8	8	3	YES
254	Q12905	Interleukin enhancer-binding factor 2 (Homo sapiens)	8	7	2	YES
255	P00949	Phosphoglucomutase-1 (Oryctolagus cuniculus)	8	8	2	YES
256	B6V9S8	Chaperonin-containing T-complex polypeptide eta subunit (Oryctolagus cuniculus)	8	8	2	YES
257	Q12906	Interleukin enhancer-binding factor 3 (Homo sapiens)	8	8	2	YES
258	Q63610	Tropomyosin alpha-3 chain (Rattus norvegicus)	7.99	8	2	YES
259	P09429	High mobility group protein B1 (Homo sapiens)	7.97	8	2	YES
260	P57721	Poly(rC)-binding protein 3 (Homo sapiens)	7.67	8	2	YES
261	G1U9T4	Nucleoside diphosphate kinase (Oryctolagus cuniculus)	7.5	9	3	YES
262	P15122	Aldose reductase (Oryctolagus cuniculus)	7	7	2	YES
263	G1SIV0	Inosine-5'-monophosphate dehydrogenase (Oryctolagus cuniculus)	7	7	2	YES
264	P21333	Filamin-A (Homo sapiens)	7	8	2	YES
265	G1TED6	Annexin (Oryctolagus cuniculus)	7	7	2	YES
266	Q04323	UBX domain-containing protein 1 (Homo sapiens)	7	7	2	YES
267	G1T3A6	Malic enzyme (Oryctolagus cuniculus)	7	7	2	YES
268	Q14103	Heterogeneous nuclear ribonucleoprotein D0 (Homo sapiens)	7	7	3	YES
269	P50914	60S ribosomal protein L14 (Homo sapiens)	7	7	3	YES
270	Q9UGM5	Fetuin-B (Homo sapiens)	7	6	2	YES
271	G1SKS8	Microtubule-associated protein (Oryctolagus cuniculus)	7	7	3	YES
272	O75083	WD repeat-containing protein 1 (Homo sapiens)	7	7	3	YES
273	P40826	Ubiquitin carboxyl-terminal hydrolase 14 (Oryctolagus cuniculus)	7	7	3	YES
274	P62975	Ubiquitin (Oryctolagus cuniculus)	7	7	3	YES
275	Q9BY11	Protein kinase C and casein kinase substrate in neurons protein 1 (Homo sapiens)	7	7	2	YES
276	P08507	Glycerol-3-phosphate dehydrogenase [NAD(+)], cytoplasmic (Oryctolagus cuniculus)	7	7	2	YES
277	Q86UP2	Kinectin (Homo sapiens)	7	7	2	YES
278	Q96AE4	Far upstream element-binding protein 1 (Homo sapiens)	7	6	3	YES
279	P41975	Extracellular superoxide dismutase [Cu-Zn] (Oryctolagus cuniculus)	7	7	3	YES
280	P34057	Recoverin (Mus musculus)	7	7	3	YES
281	P11177	Pyruvate dehydrogenase E1 component subunit beta, mitochondrial (Homo sapiens	7	7	2	YES
282	G1SZV5	Apolipoprotein A-I (Oryctolagus cuniculus)	7	7	2	YES
283	P00008	Cytochrome c (Oryctolagus cuniculus)	6.99	7	3	YES
284	G1T0H8	6-phosphofructokinase (Oryctolagus cuniculus)	6.32	8	2	YES
285	P17858	ATP-dependent 6-phosphofructokinase, liver type (Homo sapiens)	6.32	8	2	YES
286	G1TXI0	Peptidyl-prolyl cis-trans isomerase (Oryctolagus cuniculus)	6.12	13	3	YES
287	P23396	40S ribosomal protein S3 (Homo sapiens)	6	6	2	YES
288	Q9BZQ8	Protein Niban (Homo sapiens)	6	6	2	YES
289	P11909	Glutathione peroxidase 1 (Oryctolagus cuniculus)	6	5	2	YES
290	Q4PLJ0	NEDD8 (Oryctolagus cuniculus)	6	6	2	YES
291	Q8IZ83	Aldehyde dehydrogenase family 16 member A1 (Homo sapiens)	6	6	2	YES
292	Q06481	Amyloid-like protein 2 (Homo sapiens)	6	6	2	YES
293	G1SU71	Proteasome subunit beta type (Oryctolagus cuniculus)	6	6	2	YES
294	Q15102	Platelet-activating factor acetylhydrolase IB subunit gamma (Homo sapiens)	6	6	2	YES
295	O43488	Aflatoxin B1 aldehyde reductase member 2 (Homo sapiens)	6	6	2	YES
296	O76070	Gamma-synuclein (Homo sapiens)	6	6	2	YES
297	P62493	Ras-related protein Rab-11A (Oryctolagus cuniculus)	6	6	2	YES
298	P62333	26S protease regulatory subunit 10B (Homo sapiens)	6	6	2	YES
299	Q12765	Secernin-1 (Homo sapiens)	6	6	2	YES
300	G1T2C4	Transgelin (Oryctolagus cuniculus)	6	6	2	YES
301	O60502	Protein O-GlcNAcase (Homo sapiens)	6	6	2	YES
302	P60660-2	Isoform Smooth muscle of Myosin light polypeptide 6 (Homo sapiens)	6	6	3	YES
303	P07339	Cathepsin D (Homo sapiens)	6	6	3	YES
304	P35080-2	Isoform IIb of Profilin-2 (Homo sapiens)	6	6	2	YES
305	G1SM77	ATP synthase subunit gamma (Oryctolagus cuniculus)	6	6	2	YES
306	G1T918	Proteasome subunit beta type (Oryctolagus cuniculus)	6	6	2	YES
307	G1SJW7	Small nuclear ribonucleoprotein-associated protein (Oryctolagus cuniculus)	6	6	2	YES
308	G1SHD6	S-adenosylmethionine synthase (Oryctolagus cuniculus)	6	6	2	YES
309	P36405	ADP-ribosylation factor-like protein 3 (Homo sapiens)	6	6	2	YES
310	P27695	DNA-(apurinic or apyrimidinic site) lyase (Homo sapiens)	6	6	2	YES
311	O00764	Pyridoxal kinase (Homo sapiens)	6	6	2	YES
312	G1SUU7	tRNA-splicing ligase RtcB homolog (Oryctolagus cuniculus)	6	6	2	YES
313	O43143	Pre-mRNA-splicing factor ATP-dependent RNA helicase DHX15 (Homo sapiens)	6	6	2	YES
314	Q13564	NEDD8-activating enzyme E1 regulatory subunit (Homo sapiens)	6	6	2	YES
315	O43396	Thioredoxin-like protein 1 (Homo sapiens)	6	6	3	YES
316	Q9UNZ2	NSFL1 cofactor p47 (Homo sapiens)	6	6	3	YES
317	P29218	Inositol monophosphatase 1 (Homo sapiens)	6	6	3	YES
318	Q00577	Transcriptional activator protein Pur-alpha (Homo sapiens)	6	6	3	YES
319	Q14558	Phosphoribosyl pyrophosphate synthase-associated protein 1 (Homo sapiens)	6	7	2	YES
320	P31930	Cytochrome b-c1 complex subunit 1, mitochondrial (Homo sapiens)	6	6	2	YES
321	Q01059	Cytoplasmic aconitate hydratase (Oryctolagus cuniculus)	6	6	2	YES
322	P02170	Myoglobin (Oryctolagus cuniculus)	6	6	2	YES
323	O75396	Vesicle-trafficking protein SEC22b (Homo sapiens)	6	6	2	YES
324	Q9Y2J2	Band 4.1-like protein 3 (Homo sapiens)	6	6	2	YES
325	G1U276	Succinyl-CoA ligase subunit beta (Oryctolagus cuniculus)	6	6	2	YES
326	P50213	Isocitrate dehydrogenase [NAD] subunit alpha, mitochondrial (Homo sapiens)	6	6	2	YES
327	P53787	Elongation factor 1-delta (Oryctolagus cuniculus)	6	6	2	YES
328	Q01469	Fatty acid-binding protein, epidermal (Homo sapiens)	6	6	2	YES
329	Q9UKA9	Polypyrimidine tract-binding protein 2 (Homo sapiens)	6	6	2	YES
330	P62943	Peptidyl-prolyl cis-trans isomerase FKBP1A (Oryctolagus cuniculus)	6	6	3	YES
331	Q9NSD9	Phenylalanine--tRNA ligase beta subunit (Homo sapiens)	6	6	3	YES
332	G1SLM0	Polyadenylate-binding protein (Oryctolagus cuniculus)	5.98	6	2	YES
333	P62081	40S ribosomal protein S7 (Homo sapiens)	5.94	10	4	YES
334	P35579	Myosin-9 (Homo sapiens)	5.5	6	2	YES
335	P48426	Phosphatidylinositol 5-phosphate 4-kinase type-2 alpha (Homo sapiens)	5.5	6	2	YES
336	Q99733	Nucleosome assembly protein 1-like 4 (Homo sapiens)	5.5	7	3	YES
337	P55209	Nucleosome assembly protein 1-like 1 (Homo sapiens)	5.5	7	3	YES
338	P55795	Heterogeneous nuclear ribonucleoprotein H2 (Homo sapiens)	5.49	9	3	YES
339	G1SE61	Filamin-B (Oryctolagus cuniculus)	5	6	2	YES
340	Q13432	Protein unc-119 homolog A (Homo sapiens)	5	5	2	YES
341	G1U6B2	Delta-aminolevulinic acid dehydratase (Oryctolagus cuniculus)	5	5	2	YES
342	Q15084	Protein disulfide-isomerase A6 (Homo sapiens)	5	5	2	YES
343	O60256	Phosphoribosyl pyrophosphate synthase-associated protein 2 (Homo sapiens)	5	6	2	YES
344	Q9ULR3	Protein phosphatase 1H (Homo sapiens)	5	5	2	YES
345	Q16836	Hydroxyacyl-coenzyme A dehydrogenase, mitochondrial (Homo sapiens)	5	5	2	YES
346	P13619	ATP synthase F(0) complex subunit B1, mitochondrial (Bos taurus)	5	5	2	YES
347	P14866	Heterogeneous nuclear ribonucleoprotein L (Homo sapiens)	5	5	2	YES
348	P53789	Vitamin D-binding protein (Oryctolagus cuniculus)	5	5	2	YES
349	P05388	60S acidic ribosomal protein P0 (Homo sapiens)	5	6	2	YES
350	G1T9P2	ATP-dependent (S)-NAD(P)H-hydrate dehydratase (Oryctolagus cuniculus)	5	5	2	YES
351	G1TAE2	ELAV-like protein (Oryctolagus cuniculus)	5	5	2	YES
352	P25274	Myelin basic protein (Oryctolagus cuniculus)	5	5	2	YES
353	Q9Y4L1	Hypoxia up-regulated protein 1 (Homo sapiens)	5	5	2	YES
354	G1SS70	40S ribosomal protein S3a (Oryctolagus cuniculus)	5	5	2	YES
355	Q00341	Vigilin (Homo sapiens)	5	5	2	YES
356	P07952	Bisphosphoglycerate mutase (Oryctolagus cuniculus)	5	5	2	YES
357	Q16881	Thioredoxin reductase 1, cytoplasmic (Homo sapiens)	5	5	2	YES
358	O77506	LIM and SH3 domain protein 1 (Oryctolagus cuniculus)	5	5	2	YES
359	Q86X76	Nitrilase homolog 1 (Homo sapiens)	5	5	2	YES
360	P09471	Guanine nucleotide-binding protein G(o) subunit alpha (Homo sapiens)	5	5	2	YES
361	P63027	Vesicle-associated membrane protein 2 (Homo sapiens)	4.99	5	2	YES
362	Q15819	Ubiquitin-conjugating enzyme E2 variant 2 (Homo sapiens)	4.98	5	2	YES
363	G1TQM9	40S ribosomal protein SA (Oryctolagus cuniculus)	4.93	5	2	YES
364	Q8TE99	2-phosphoxylose phosphatase 1 (Homo sapiens)	4	4	2	YES
365	Q13515	Phakinin (Homo sapiens)	4	4	2	YES
366	P20647	Sarcoplasmic/endoplasmic reticulum calcium ATPase 2 (Oryctolagus cuniculus)	4	4	2	YES
367	G1SVJ5	Serine--tRNA ligase, cytoplasmic (Oryctolagus cuniculus)	4	4	2	YES
368	G1SUK4	Mannose-6-phosphate isomerase (Oryctolagus cuniculus)	4	4	2	YES
369	Q8WXF1	Paraspeckle component 1 (Homo sapiens)	4	4	2	YES
370	P51149	Ras-related protein Rab-7a (Homo sapiens)	4	4	2	YES
371	Q05193	Dynamin-1 (Homo sapiens)	4	4	2	YES
372	P08865	40S ribosomal protein SA (Homo sapiens)	3.96	4	2	YES
373	G1SCT6	Hexokinase (Oryctolagus cuniculus)	3.04	4	2	YES
374	Q15366	Poly(rC)-binding protein 2 (Homo sapiens)	2.65	4	2	YES
375	P49312	Heterogeneous nuclear ribonucleoprotein A1 (Mus musculus)	1.5	6	2	YES
376	Q9BVA1	Tubulin beta-2B chain (Homo sapiens)	68.72	48	1	NO
377	Q13509	Tubulin beta-3 chain (Homo sapiens)	43.95	36	1	NO
378	P63104	14-3-3 protein zeta/delta (Homo sapiens)	34.98	26	1	NO
379	G1TJG6	Glyceraldehyde-3-phosphate dehydrogenase (Oryctolagus cuniculus)	33	18	1	NO
380	Q14194	Dihydropyrimidinase-related protein 1 (Homo sapiens)	17	19	1	NO
381	Q14195	Dihydropyrimidinase-related protein 3 (Homo sapiens)	12.49	14	1	NO
382	G1T465	3alpha(17beta)-hydroxysteroid dehydrogenase (Oryctolagus cuniculus)	11.95	11	1	NO
383	P50395	Rab GDP dissociation inhibitor beta (Homo sapiens)	10	7	1	NO
384	G1U723	3alpha/17beta/20alpha-hydroxysteroid dehydrogenase (Oryctolagus cuniculus)	8.96	9	1	NO
385	P42126	Enoyl-CoA delta isomerase 1, mitochondrial (Homo sapiens)	8	5	1	NO
386	P21579	Synaptotagmin-1 (Homo sapiens)	8	6	1	NO
387	P61604	10 kDa heat shock protein, mitochondrial (Homo sapiens)	8	5	1	NO
388	Q28666	Alpha-1-antitrypsin (Oryctolagus cuniculus)	8	7	1	NO
389	Q17R60	Interphotoreceptor matrix proteoglycan 1 (Homo sapiens)	7	7	1	NO
390	G1SFR8	40S ribosomal protein S12 (Oryctolagus cuniculus)	7	6	1	NO
391	Q96E17	Ras-related protein Rab-3C (Homo sapiens)	6.97	6	1	NO
392	Q16352	Alpha-internexin (Homo sapiens)	6	5	1	NO
393	Q96DG6	Carboxymethylenebutenolidase homolog (Homo sapiens)	6	5	1	NO
394	P08030	Adenine phosphoribosyltransferase (Mus musculus)	6	4	0	NO
395	Q9NY33	Dipeptidyl peptidase 3 (Homo sapiens)	6	5	1	NO
396	O60936	Nucleolar protein 3 (Homo sapiens)	6	4	0	NO
397	O75947	ATP synthase subunit d, mitochondrial (Homo sapiens)	6	5	1	NO
398	P15559	NAD(P)H dehydrogenase [quinone] 1 (Homo sapiens)	6	4	1	NO
399	Q8TBC4	NEDD8-activating enzyme E1 catalytic subunit (Homo sapiens)	6	6	1	NO
400	P05413	Fatty acid-binding protein, heart (Homo sapiens)	6	6	1	NO
401	Q08211	ATP-dependent RNA helicase A (Homo sapiens)	6	6	1	NO
402	A6QQL9	Signal recognition particle 14 kDa protein (Bos taurus)	5	5	1	NO
403	P21964	Catechol O-methyltransferase (Homo sapiens	5	5	1	NO
404	P51662	Annexin A1 (Oryctolagus cuniculus)	5	5	1	NO
405	P24752	Acetyl-CoA acetyltransferase, mitochondrial (Homo sapiens)	5	5	1	NO
406	Q28740	Basigin (Oryctolagus cuniculus)	5	4	0	NO
407	Q96FV2	Secernin-2 (Homo sapiens)	5	5	1	NO
408	Q02218	2-oxoglutarate dehydrogenase, mitochondrial (Homo sapiens)	5	5	1	NO
409	Q9UPY8	Microtubule-associated protein RP/EB family member 3 (Homo sapiens)	5	5	1	NO
410	P26639	Threonine--tRNA ligase, cytoplasmic (Homo sapiens)	5	5	1	NO
411	Q8WN94	Acyl-CoA-binding protein (Oryctolagus cuniculus)	5	5	1	NO
412	P13667	Protein disulfide-isomerase A4 (Homo sapiens)	5	5	1	NO
413	Q99523	Sortilin (Homo sapiens)	5	5	1	NO
414	Q9BVN2	RUN and SH3 domain-containing protein 1 (Homo sapiens)	5	5	1	NO
415	P46926	Glucosamine-6-phosphate isomerase 1 (Homo sapiens)	5	5	1	NO
416	Q9NQR4	Omega-amidase NIT2 (Homo sapiens)	5	5	1	NO
417	Q8NCW5	NAD(P)H-hydrate epimerase (Homo sapiens)	5	5	1	NO
418	G1SHV9	Proteasome subunit beta type (Fragment) (Oryctolagus cuniculus)	5	5	1	NO
419	P10155	60 kDa SS-A/Ro ribonucleoprotein (Homo sapiens)	5	5	1	NO
420	G1T432	Adenylyl cyclase-associated protein (Oryctolagus cuniculus)	5	5	1	NO
421	Q96CN7	Isochorismatase domain-containing protein 1 (Homo sapiens)	5	5	1	NO
422	Q9Y383	Putative RNA-binding protein Luc7-like 2 (Homo sapiens)	5	4	0	NO
423	P29694	Elongation factor 1-gamma (Oryctolagus cuniculus)	5	5	1	NO
424	P00390	Glutathione reductase, mitochondrial (Homo sapiens)	5	5	1	NO
425	O76038	Secretagogin (Homo sapiens)	5	4	0	NO
426	O14558	Heat shock protein beta-6 (Homo sapiens)	5	5	1	NO
427	G1T8W7	V-type proton ATPase subunit a (Oryctolagus cuniculus)	5	5	1	NO
428	P78417	Glutathione S-transferase omega-1 (Homo sapiens)	5	5	1	NO
429	P22695	Cytochrome b-c1 complex subunit 2, mitochondrial (Homo sapiens)	5	5	1	NO
430	Q9UNS2	COP9 signalosome complex subunit 3 (Homo sapiens)	5	5	1	NO
431	P83468	14 kDa phosphohistidine phosphatase (Oryctolagus cuniculus)	5	4	1	NO
432	G1ST96	60S ribosomal protein L13 (Oryctolagus cuniculus)	5	5	1	NO
433	G1SKF7	60S ribosomal protein L6 (Oryctolagus cuniculus)	4.99	5	1	NO
434	G1T3D8	40S ribosomal protein S24 (Oryctolagus cuniculus)	4.98	5	1	NO
435	Q9UQ16	Dynamin-3 (Homo sapiens)	4.97	4	1	NO
436	O14732	Inositol monophosphatase 2 (Homo sapiens)	4	4	1	NO
437	Q99574	Neuroserpin (Homo sapiens)	4	4	1	NO
438	O95154	Aflatoxin B1 aldehyde reductase member 3 (Homo sapiens)	4	4	1	NO
439	P02458	Collagen alpha-1(II) chain (Homo sapiens)	4	4	1	NO
440	A7UJ11	Retinoschisin (Oryctolagus cuniculus)	4	4	1	NO
441	Q8IVA1	Purkinje cell protein 2 homolog (Homo sapiens)	4	4	1	NO
442	Q00796	Sorbitol dehydrogenase (Homo sapiens)	4	3	1	NO
443	Q8NBJ9	SID1 transmembrane family member 2 (Homo sapiens)	4	4	1	NO
444	P04843	Dolichyl-diphosphooligosaccharide--protein glycosyltransferase subunit 1 (Homo sapiens)	4	4	1	NO
445	G1TD51	Histone H4 (Fragment) (Oryctolagus cuniculus)	4	4	1	NO
446	O76054	SEC14-like protein 2 (Homo sapiens)	4	4	0	NO
447	Q15637	Splicing factor 1 (Homo sapiens)	4	4	0	NO
448	P13611	Versican core protein (Homo sapiens)	4	4	0	NO
449	P08621	U1 small nuclear ribonucleoprotein 70 kDa (Homo sapiens)	4	4	0	NO
450	Q0QF14	Succinate dehydrogenase complex subunit A (Oryctolagus cuniculus)	4	4	0	NO
451	O95670	V-type proton ATPase subunit G 2 (Homo sapiens)	4	4	0	NO
452	P30801	Protein S100-A6 (Oryctolagus cuniculus)	4	4	0	NO
453	O95782	AP-2 complex subunit alpha-1 (Homo sapiens)	4	4	0	NO
454	Q96FC7	Phytanoyl-CoA hydroxylase-interacting protein-like (Homo sapiens)	4	4	0	NO
455	P80584	Tubulin-specific chaperone A (Oryctolagus cuniculus)	4	4	0	NO
456	Q9H0R4	Haloacid dehalogenase-like hydrolase domain-containing protein 2 (Homo sapiens)	4	4	0	NO
457	G1SR41	Stathmin (Fragment) (Oryctolagus cuniculus)	4	4	0	NO
458	G1SRQ2	Ubiquitin carboxyl-terminal hydrolase (Oryctolagus cuniculus)	4	4	0	NO
459	G1SYM4	Alpha-1B-glycoprotein (Oryctolagus cuniculus)	4	4	0	NO
460	Q9P1U1	Actin-related protein 3B (Homo sapiens)	4	4	0	NO
461	Q9NTK5	Obg-like ATPase 1 (Homo sapiens)	4	4	0	NO
462	Q9BVG4	Protein PBDC1 (Homo sapiens)	4	4	0	NO
463	Q00325	Phosphate carrier protein, mitochondrial (Homo sapiens)	4	4	0	NO
464	Q9NQW7	Xaa-Pro aminopeptidase 1 (Homo sapiens)	4	4	1	NO
465	G1T3D9	40S ribosomal protein S8 (Fragment) (Oryctolagus cuniculus)	4	4	0	NO
466	P01602	Ig kappa chain V-I region HK102 (Homo sapiens)	4	4	0	NO
467	O00244	Copper transport protein ATOX1 (Homo sapiens)	4	4	0	NO
468	P62917	60S ribosomal protein L8 (Homo sapiens)	4	4	0	NO
469	G1SDF2	Protein-L-isoaspartate O-methyltransferase (Oryctolagus cuniculus)	4	4	0	NO
470	P05386	60S acidic ribosomal protein P1 (Homo sapiens)	4	4	0	NO
471	Q96EE4	Coiled-coil domain-containing protein 126 (Homo sapiens)	4	4	0	NO
472	Q16531	DNA damage-binding protein 1 (Homo sapiens)	4	4	1	NO
473	P27824	Calnexin (Homo sapiens)	4	4	0	NO
474	Q14980	Nuclear mitotic apparatus protein 1 (Homo sapiens)	4	4	0	NO
475	P52758	Ribonuclease UK114 (Homo sapiens)	4	4	0	NO
476	O14773	Tripeptidyl-peptidase 1 (Homo sapiens)	4	4	1	NO
477	P41250	Glycine--tRNA ligase (Homo sapiens)	4	4	1	NO
478	Q9ULX7	Carbonic anhydrase 14 (Homo sapiens)	4	4	1	NO
479	Q61029-2	Isoform Delta of Lamina-associated polypeptide 2, isoforms beta/delta/epsilon/gamma (Mus musculus)	4	4	0	NO
480	Q0VDG4	Secernin-3 (Homo sapiens)	4	4	0	NO
481	Q9UBW8	COP9 signalosome complex subunit 7a (Homo sapiens)	4	4	0	NO
482	P00450	Ceruloplasmin (Homo sapiens)	4	4	0	NO
483	P50757	72 kDa type IV collagenase (Oryctolagus cuniculus)	4	4	1	NO
484	P33674	Casein kinase II subunit alpha (Oryctolagus cuniculus)	4	4	1	NO
485	Q9UJU6	Drebrin-like protein (Homo sapiens)	4	4	1	NO
486	P30084	Enoyl-CoA hydratase, mitochondrial (Homo sapiens)	4	2	0	NO
487	Q9H4I8	Serine hydrolase-like protein 2 (Homo sapiens)	4	4	1	NO
488	Q8N8N7	Prostaglandin reductase 2 (Homo sapiens)	4	4	1	NO
489	Q9UHV9	Prefoldin subunit 2 (Homo sapiens)	4	4	1	NO
490	Q5TZA2	Rootletin (Homo sapiens)	4	4	1	NO
491	Q7YQK3	4F2 cell-surface antigen heavy chain (Oryctolagus cuniculus)	4	4	1	NO
492	Q15691	Microtubule-associated protein RP/EB family member 1 (Homo sapiens)	4	4	1	NO
493	Q9HB07	UPF0160 protein MYG1, mitochondrial (Homo sapiens)	4	4	1	NO
494	Q9NQR9	Glucose-6-phosphatase 2 (Homo sapiens)	4	4	1	NO
495	P62314	Small nuclear ribonucleoprotein Sm D1 (Homo sapiens)	4	3	0	NO
496	P35998	26S protease regulatory subunit 7 (Homo sapiens)	4	4	1	NO
497	Q9HBL8	NmrA-like family domain-containing protein 1 (Homo sapiens)	4	4	1	NO
498	Q13765	Nascent polypeptide-associated complex subunit alpha (Homo sapiens)	4	3	0	NO
499	Q92781	11-cis retinol dehydrogenase (Homo sapiens)	4	4	1	NO
500	P62826	GTP-binding nuclear protein Ran (Homo sapiens)	4	4	1	NO
501	B7NZJ1	Copine I, isoform 8 (Predicted) (Oryctolagus cuniculus)	4	4	1	NO
502	P84103	Serine/arginine-rich splicing factor 3 (Homo sapiens)	4	4	1	NO
503	Q9UMY4	Sorting nexin-12 (Homo sapiens)	4	4	1	NO
504	P62424	60S ribosomal protein L7a (Homo sapiens)	4	4	1	NO
505	Q99962	Endophilin-A1 (Homo sapiens)	4	4	1	NO
506	O95865	N(G),N(G)-dimethylarginine dimethylaminohydrolase 2 (Homo sapiens)	4	4	1	NO
507	Q9NZN9	Aryl-hydrocarbon-interacting protein-like 1 (Homo sapiens)	4	4	1	NO
508	O43684	Mitotic checkpoint protein BUB3 (Homo sapiens)	4	4	1	NO
509	Q8N5Z0	Kynurenine/alpha-aminoadipate aminotransferase, mitochondrial (Homo sapiens)	4	4	1	NO
510	P01023	Alpha-2-macroglobulin (Homo sapiens)	4	4	1	NO
511	O97764	Zeta-crystallin (Bos taurus)	4	4	1	NO
512	P16499	Rod cGMP-specific 3',5'-cyclic phosphodiesterase subunit alpha (Homo sapiens)	4	3	1	NO
513	G1T7F1	Histone H2B (Oryctolagus cuniculus)	4	4	1	NO
514	G1TE68	Histone H2A (Oryctolagus cuniculus)	3.99	4	1	NO
515	Q01105	Protein SET (Homo sapiens)	3.97	4	1	NO
516	P18085	ADP-ribosylation factor 4 (Homo sapiens)	3.64	5	1	NO
517	O60641	Clathrin coat assembly protein AP180 (Homo sapiens)	3.5	4	1	NO
518	Q95MF4	Cerebellar calbindin (Oryctolagus cuniculus)	3.5	4	1	NO
519	Q13492	Phosphatidylinositol-binding clathrin assembly protein (Homo sapiens)	3.5	4	1	NO
520	P14136	Glial fibrillary acidic protein (Homo sapiens)	3	3	1	NO
521	Q14697	Neutral alpha-glucosidase AB (Homo sapiens)	3	3	1	NO
522	P47859	6-phosphofructokinase type C (Oryctolagus cuniculus)	3	3	1	NO
523	Q3ZBY2	Transgelin-3 (Bos taurus)	3	3	1	NO
524	Q6YN16	Hydroxysteroid dehydrogenase-like protein 2 (Homo sapiens)	3	3	1	NO
525	P48556	26S proteasome non-ATPase regulatory subunit 8 (Homo sapiens)	3	3	1	NO
526	G1SQ22	Coatomer subunit gamma (Oryctolagus cuniculus)	3	3	0	NO
527	O00154-6	Isoform 6 of Cytosolic acyl coenzyme A thioester hydrolase (Homo sapiens)	3	3	0	NO
528	Q14019	Coactosin-like protein (Homo sapiens)	3	3	0	NO
529	P30740	Leukocyte elastase inhibitor (Homo sapiens)	3	3	0	NO
530	Q0GA40	Lengsin (Oryctolagus cuniculus)	3	3	1	NO
531	Q9BYH1	Seizure 6-like protein (Homo sapiens)	3	3	1	NO
532	Q12934	Filensin (Homo sapiens)	3	3	1	NO
533	P13591	Neural cell adhesion molecule 1 (Homo sapiens)	3	3	0	NO
534	G1TAN9	Cytoplasmic aconitate hydratase (Oryctolagus cuniculus)	3	3	1	NO
535	P10160	Eukaryotic translation initiation factor 5A-1 (Oryctolagus cuniculus)	3	2	1	NO
536	Q86VP6	Cullin-associated NEDD8-dissociated protein 1 (Homo sapiens)	3	3	1	NO
537	P20591-2	Isoform 2 of Interferon-induced GTP-binding protein Mx1 (Homo sapiens)	3	3	1	NO
538	P62143	Serine/threonine-protein phosphatase PP1-beta catalytic subunit (Oryctolagus cuniculus)	3	3	1	NO
539	Q9UBE0	SUMO-activating enzyme subunit 1 (Homo sapiens)	3	3	1	NO
540	G1SMA6	Alpha-mannosidase (Oryctolagus cuniculus)	3	3	1	NO
541	G1SZF7	Isocitrate dehydrogenase [NADP] (Oryctolagus cuniculus)	3	3	1	NO
542	Q9UJS0	Calcium-binding mitochondrial carrier protein Aralar2 (Homo sapiens)	3	3	1	NO
543	Q07065	Cytoskeleton-associated protein 4 (Homo sapiens)	3	3	0	NO
544	O00410	Importin-5 (Homo sapiens)	3	3	0	NO
545	P62913	60S ribosomal protein L11 (Homo sapiens)	3	3	0	NO
546	G1TZY1	Amino acid transporter (Oryctolagus cuniculus)	3	3	0	NO
547	O14737	Programmed cell death protein 5 (Homo sapiens)	3	3	0	NO
548	O00442	RNA 3'-terminal phosphate cyclase (Homo sapiens)	3	3	0	NO
549	G1TCV2	Guanine nucleotide-binding protein subunit gamma (Oryctolagus cuniculus)	3	3	0	NO
550	Q8N163	Cell cycle and apoptosis regulator protein 2 (Homo sapiens)	3	3	0	NO
551	P37802	Transgelin-2 (Homo sapiens)	3	3	0	NO
552	Q9BUT1	3-hydroxybutyrate dehydrogenase type 2 (Homo sapiens)	3	3	0	NO
553	O15067	Phosphoribosylformylglycinamidine synthase (Homo sapiens)	3	3	0	NO
554	Q95MF9	Chloride intracellular channel protein 1 (Oryctolagus cuniculus)	3	3	0	NO
555	Q9CQ89	Protein CutA (Mus musculus)	3	3	0	NO
556	Q9Y3L3	SH3 domain-binding protein 1 (Homo sapiens)	3	3	0	NO
557	Q99460	26S proteasome non-ATPase regulatory subunit 1 (Homo sapiens)	3	3	0	NO
558	P62266	40S ribosomal protein S23 (Homo sapiens)	3	3	0	NO
559	P01694	Ig kappa chain V region 3547 (Oryctolagus cuniculus)	3	3	0	NO
560	P98049	Cytochrome c oxidase subunit 2 (Oryctolagus cuniculus)	3	3	0	NO
561	P35222	Catenin beta-1 (Homo sapiens)	3	3	0	NO
562	Q96T76	MMS19 nucleotide excision repair protein homolog (Homo sapiens)	3	3	0	NO
563	Q9TT15	Voltage-dependent anion-selective channel protein 1 (Oryctolagus cuniculus)	3	3	0	NO
564	Q9H008	Phospholysine phosphohistidine inorganic pyrophosphate phosphatase (Homo sapiens)	3	3	0	NO
565	P60981	Destrin (Homo sapiens)	3	3	0	NO
566	Q16658	Fascin (Homo sapiens)	3	3	0	NO
567	Q14166	Tubulin--tyrosine ligase-like protein 12 (Homo sapiens)	3	3	0	NO
568	P78352	Disks large homolog 4 (Homo sapiens)	3	3	1	NO
569	P15586	N-acetylglucosamine-6-sulfatase (Homo sapiens)	3	3	1	NO
570	P53999	Activated RNA polymerase II transcriptional coactivator p15 (Homo sapiens)	3	3	1	NO
571	G1SK48	Bleomycin hydrolase OS=Oryctolagus cuniculus GN=BLMH PE=4 SV=2	3	3	1	NO
572	Q99714	3-hydroxyacyl-CoA dehydrogenase type-2 (Homo sapiens)	3	3	1	NO
573	Q9BPW8	Protein NipSnap homolog 1 (Homo sapiens)	3	3	1	NO
574	Q13449	Limbic system-associated membrane protein (Homo sapiens)	3	3	1	NO
575	P12337	Liver carboxylesterase 1 (Oryctolagus cuniculus)	3	3	1	NO
576	G1SKT0	Branched-chain-amino-acid aminotransferase (Oryctolagus cuniculus)	3	3	0	NO
577	P47789	Myelin proteolipid protein (Oryctolagus cuniculus)	3	3	0	NO
578	P62195	26S protease regulatory subunit 8 (Homo sapiens)	3	3	1	NO
579	O94811	Tubulin polymerization-promoting protein (Homo sapiens)	3	3	0	NO
580	Q9NX46	Poly(ADP-ribose) glycohydrolase ARH3 (Homo sapiens)	3	3	1	NO
581	Q14168-4	Isoform 4 of MAGUK p55 subfamily member 2 (Homo sapiens)	3	3	0	NO
582	P40121	Macrophage-capping protein (Homo sapiens)	3	3	0	NO
583	P48747	Complement component C9 (Oryctolagus cuniculus)	3	3	0	NO
584	Q16543	Hsp90 co-chaperone Cdc37 (Homo sapiens)	3	3	1	NO
585	G1SXR6	Kinesin-like protein (Oryctolagus cuniculus)	3	3	0	NO
586	P17980	26S protease regulatory subunit 6A (Homo sapiens)	3	3	1	NO
587	P31097	Osteopontin (Oryctolagus cuniculus)	3	3	0	NO
588	Q07020	60S ribosomal protein L18 (Homo sapiens)	3	3	0	NO
589	Q9UNF0	Protein kinase C and casein kinase substrate in neurons protein 2 (Homo sapiens)	3	3	1	NO
590	O00231	26S proteasome non-ATPase regulatory subunit 11 (Homo sapiens)	3	3	0	NO
591	P08708	40S ribosomal protein S17 (Homo sapiens)	3	2	0	NO
592	P61956	Small ubiquitin-related modifier 2 (Homo sapiens)	3	3	0	NO
593	P16070	CD44 antigen (Homo sapiens)	3	3	0	NO
594	Q86U42	Polyadenylate-binding protein 2 (Homo sapiens)	3	3	1	NO
595	P40429	60S ribosomal protein L13a (Homo sapiens)	3	3	1	NO
596	Q9BTW9	Tubulin-specific chaperone D (Homo sapiens)	3	3	0	NO
597	Q9UBT2	SUMO-activating enzyme subunit 2 (Homo sapiens)	3	3	0	NO
598	Q9NQG5	Regulation of nuclear pre-mRNA domain-containing protein 1B (Homo sapiens)	3	3	0	NO
599	G1SJW8	Ubiquitin carboxyl-terminal hydrolase (Fragment) (Oryctolagus cuniculus)	3	3	0	NO
600	P80912	Histidine triad nucleotide-binding protein 1 (Oryctolagus cuniculus)	3	3	0	NO
601	Q92597	Protein NDRG1 (Homo sapiens)	3	3	0	NO
602	P55083	Microfibril-associated glycoprotein 4 (Homo sapiens)	3	3	0	NO
603	O94856	Neurofascin (Homo sapiens)	3	3	0	NO
604	P04191	Sarcoplasmic/endoplasmic reticulum calcium ATPase 1 (Oryctolagus cuniculus)	3	3	1	NO
605	P02562	Myosin heavy chain, skeletal muscle (Fragments) (Oryctolagus cuniculus)	3	3	1	NO
606	O15075	Serine/threonine-protein kinase DCLK1 (Homo sapiens)	3	3	1	NO
607	Q9Y230	RuvB-like 2 (Homo sapiens)	3	3	1	NO
608	P83731	60S ribosomal protein L24 (Homo sapiens)	3	3	1	NO
609	P36957	Dihydrolipoyllysine-residue succinyltransferase component of 2-oxoglutarate dehydrogenase complex, mitochondrial (Homo sapiens)	3	3	1	NO
610	G1T813	Pyruvate dehydrogenase E1 component subunit alpha (Oryctolagus cuniculus)	3	3	1	NO
611	P11240	Cytochrome c oxidase subunit 5A, mitochondrial (Rattus norvegicus)	3	2	1	NO
612	O60506	Heterogeneous nuclear ribonucleoprotein Q (Homo sapiens)	3	5	1	NO
613	P51991	Heterogeneous nuclear ribonucleoprotein A3 (Homo sapiens)	2.99	3	1	NO
614	G1SRM4	Acyl-protein thioesterase 1 (Fragment) (Oryctolagus cuniculus)	2.99	3	1	NO
615	P46783	40S ribosomal protein S10 (Homo sapiens)	2.99	3	0	NO
616	G1TA47	40S ribosomal protein S4 (Oryctolagus cuniculus)	2.97	3	0	NO
617	O97862	Cystatin-C (Oryctolagus cuniculus)	2	2	1	NO
618	Q5SSJ5	Heterochromatin protein 1-binding protein 3 (Homo sapiens)	2	2	1	NO
619	P36233	SPARC (Fragment) (Oryctolagus cuniculus)	2	2	1	NO
620	Q14315	Filamin-C (Homo sapiens)	2	2	1	NO
621	Q9Y365	PCTP-like protein (Homo sapiens)	2	2	1	NO
622	Q96I24	Far upstream element-binding protein 3 (Homo sapiens)	2	1	0	NO
623	O43405	Cochlin (Homo sapiens)	2	2	1	NO
624	Q28719	Prostaglandin reductase 1 (Oryctolagus cuniculus)	2	2	1	NO
625	Q9Y600	Cysteine sulfinic acid decarboxylase (Homo sapiens)	2	2	0	NO
626	Q13185	Chromobox protein homolog 3 (Homo sapiens)	2	2	0	NO
627	O75830	Serpin I2 (Homo sapiens)	2	2	0	NO
628	O43809	Cleavage and polyadenylation specificity factor subunit 5 (Homo sapiens)	2	2	0	NO
629	P35611	Alpha-adducin (Homo sapiens)	2	2	0	NO
630	P54920	Alpha-soluble NSF attachment protein (Homo sapiens)	2	2	0	NO
631	G1TCS3	Ribulose-phosphate 3-epimerase (Oryctolagus cuniculus)	2	2	0	NO
632	P20062	Transcobalamin-2 (Homo sapiens)	2	2	0	NO
633	O75915	PRA1 family protein 3 (Homo sapiens)	2	2	0	NO
634	Q06323	Proteasome activator complex subunit 1 (Homo sapiens)	2	2	0	NO
635	Q92765	Secreted frizzled-related protein 3 (Homo sapiens)	2	2	0	NO
636	Q9UIL1	Short coiled-coil protein (Homo sapiens)	2	2	0	NO
637	P04080	Cystatin-B (Homo sapiens)	2	2	0	NO
638	P35237	Serpin B6 (Homo sapiens)	2	2	0	NO
639	Q9HCJ6	Synaptic vesicle membrane protein VAT-1 homolog-like (Homo sapiens)	2	2	0	NO
640	Q9NP97	Dynein light chain roadblock-type 1 (Homo sapiens)	2	2	0	NO
641	P29338	Eukaryotic translation initiation factor 4E (Oryctolagus cuniculus)	2	2	0	NO
642	P61020	Ras-related protein Rab-5B (Homo sapiens)	2	2	0	NO
643	P13642	Serine--tRNA ligase, cytoplasmic (Fragment) (Oryctolagus cuniculus)	2	2	0	NO
644	P24666	Low molecular weight phosphotyrosine protein phosphatase (Homo sapiens)	2	2	0	NO
645	G1T235	Proteasome subunit beta type (Oryctolagus cuniculus)	2	2	0	NO
646	P18124	60S ribosomal protein L7 (Homo sapiens)	2	2	0	NO
647	O43776	Asparagine--tRNA ligase, cytoplasmic (Homo sapiens)	2	2	0	NO
648	G1T9V4	Proteasome subunit alpha type (Oryctolagus cuniculus)	2	2	0	NO
649	P20058	Hemopexin (Oryctolagus cuniculus)	2	2	0	NO
650	O43301	Heat shock 70 kDa protein 12A (Homo sapiens)	2	2	1	NO
651	P54727	UV excision repair protein RAD23 homolog B (Homo sapiens)	2	1	0	NO
652	P12270	Nucleoprotein TPR (Homo sapiens)	2	2	1	NO
653	P47756-2	Isoform 2 of F-actin-capping protein subunit beta (Homo sapiens)	2	2	0	NO
654	P51649	Succinate-semialdehyde dehydrogenase, mitochondrial (Homo sapiens)	2	2	0	NO
655	P30085	UMP-CMP kinase (Homo sapiens)	2	2	0	NO
656	Q53GQ0	Very-long-chain 3-oxoacyl-CoA reductase (Homo sapiens)	2	2	0	NO
657	P34826	Elongation factor 1-beta (Oryctolagus cuniculus)	2	2	0	NO
658	P60891	Ribose-phosphate pyrophosphokinase 1 (Homo sapiens)	2	2	0	NO
659	Q8NBX0	Saccharopine dehydrogenase-like oxidoreductase (Homo sapiens)	2	2	0	NO
660	Q7L014	Probable ATP-dependent RNA helicase DDX46 (Homo sapiens)	2	2	0	NO
661	P60953	Cell division control protein 42 homolog (Homo sapiens)	2	2	0	NO
662	P56135	ATP synthase subunit f, mitochondrial (Mus musculus)	2	2	0	NO
663	G1TSL1	Isocitrate dehydrogenase [NAD] subunit, mitochondrial (Oryctolagus cuniculus)	2	2	0	NO
664	P46779	60S ribosomal protein L28 (Homo sapiens)	2	2	0	NO
665	O75964	ATP synthase subunit g, mitochondrial (Homo sapiens)	2	2	0	NO
666	Q95212	Tumor protein D52 (Oryctolagus cuniculus)	2	2	0	NO
667	Q9UN36	Protein NDRG2 (Homo sapiens)	2	2	0	NO
668	O95232	Luc7-like protein 3 (Homo sapiens)	2	2	0	NO
669	Q3KQU3	MAP7 domain-containing protein 1 (Homo sapiens)	2	2	0	NO
670	G1ST95	Eukaryotic translation initiation factor 3 subunit H (Oryctolagus cuniculus)	2	2	0	NO
671	Q13630	GDP-L-fucose synthase (Homo sapiens)	2	2	0	NO
672	O95816	BAG family molecular chaperone regulator 2 (Homo sapiens)	2	2	0	NO
673	P22234	Multifunctional protein ADE2 (Homo sapiens)	2	2	0	NO
674	P01042	Kininogen-1 (Homo sapiens)	2	2	0	NO
675	G1T9S4	Acetyltransferase component of pyruvate dehydrogenase complex (Oryctolagus cuniculus)	2	2	0	NO
676	O75937	DnaJ homolog subfamily C member 8 (Homo sapiens)	2	2	0	NO
677	P05154	Plasma serine protease inhibitor (Homo sapiens)	2	2	0	NO
678	P11310	Medium-chain specific acyl-CoA dehydrogenase, mitochondrial (Homo sapiens)	2	2	0	NO
679	Q13822	Ectonucleotide pyrophosphatase/phosphodiesterase family member 2 (Homo sapiens)	2	2	0	NO
680	P40939	Trifunctional enzyme subunit alpha, mitochondrial (Homo sapiens)	2	2	0	NO
681	Q9BWM7	Sideroflexin-3 (Homo sapiens)	2	2	0	NO
682	O15540	Fatty acid-binding protein, brain (Homo sapiens)	2	2	0	NO
683	Q99536	Synaptic vesicle membrane protein VAT-1 homolog (Homo sapiens)	2	2	0	NO
684	P38117	Electron transfer flavoprotein subunit beta (Homo sapiens)	2	2	0	NO
685	Q9CQZ5	NADH dehydrogenase [ubiquinone] 1 alpha subcomplex subunit 6 (Mus musculus)	2	2	0	NO
686	Q15631	Translin (Homo sapiens)	2	2	0	NO
687	Q8TET4	Neutral alpha-glucosidase C (Homo sapiens)	2	2	0	NO
688	O43242	26S proteasome non-ATPase regulatory subunit 3 (Homo sapiens)	2	2	0	NO
689	Q9NZL9	Methionine adenosyltransferase 2 subunit beta (Homo sapiens)	2	2	1	NO
690	P09543	2',3'-cyclic-nucleotide 3'-phosphodiesterase (Homo sapiens)	2	2	1	NO
691	G1SXB8	AP complex subunit beta (Oryctolagus cuniculus)	2	2	1	NO
692	Q9H444	Charged multivesicular body protein 4b (Homo sapiens)	2	2	1	NO
693	Q9BTT0	Acidic leucine-rich nuclear phosphoprotein 32 family member E (Homo sapiens)	2	2	1	NO
694	P35270	Sepiapterin reductase (Homo sapiens)	2	2	1	NO
695	O77708	Calcium/calmodulin-dependent protein kinase type II subunit delta (Oryctolagus cuniculus)	2	2	1	NO
696	P01870	Ig gamma chain C region (Oryctolagus cuniculus)	2	2	1	NO
697	P52306	Rap1 GTPase-GDP dissociation stimulator 1 (Homo sapiens)	2	2	0	NO
698	O46379	Lumican (Fragment) (Oryctolagus cuniculus)	2	2	0	NO
699	Q14344	Guanine nucleotide-binding protein subunit alpha-13 (Homo sapiens)	2	2	0	NO
700	P19943	60S acidic ribosomal protein P2 (Fragment) (Oryctolagus cuniculus)	2	2	0	NO
701	G1T361	Succinyl-CoA ligase subunit beta (Oryctolagus cuniculus)	2	2	0	NO
702	G1TRH5	Coronin (Oryctolagus cuniculus)	2	2	0	NO
703	P62829	60S ribosomal protein L23 (Homo sapiens)	2	2	0	NO
704	Q13642-5	Isoform 5 of Four and a half LIM domains protein 1 (Homo sapiens)	2	2	0	NO
705	O43169	Cytochrome b5 type B (Homo sapiens)	2	2	0	NO
706	Q99873	Protein arginine N-methyltransferase 1 (Homo sapiens)	2	2	0	NO
707	Q9UHG2	ProSAAS (Homo sapiens)	2	2	0	NO
708	Q95223	Beta-arrestin-1 (Oryctolagus cuniculus)	2	2	0	NO
709	G1TM33	Uncharacterized protein (Oryctolagus cuniculus)	2	2	0	NO
710	Q9P2U7	Vesicular glutamate transporter 1 (Homo sapiens)	2	2	0	NO
711	Q9NPJ3	Acyl-coenzyme A thioesterase 13 (Homo sapiens)	2	2	0	NO
712	P63150	Serine/threonine-protein phosphatase 2A 55 kDa regulatory subunit B alpha isoform (Oryctolagus cuniculus)	2	2	0	NO
713	Q5T6V5	UPF0553 protein C9orf64 (Homo sapiens)	2	2	0	NO
714	Q5JR12	Protein phosphatase 1J (Homo sapiens)	2	2	0	NO
715	G1TII2	Reticulon (Fragment) (Oryctolagus cuniculus)	2	2	0	NO
716	P61457	Pterin-4-alpha-carbinolamine dehydratase (Homo sapiens)	2	2	0	NO
717	Q09028	Histone-binding protein RBBP4 (Homo sapiens)	2	2	0	NO
718	Q15459	Splicing factor 3A subunit 1 (Homo sapiens)	2	2	0	NO
719	Q8MJF1	Mimecan (Oryctolagus cuniculus)	2	2	0	NO
720	Q9UQ80	Proliferation-associated protein 2G4 (Homo sapiens)	2	2	0	NO
721	Q9NRG7	Epimerase family protein SDR39U1 (Homo sapiens)	2	2	0	NO
722	P00751	Complement factor B (Homo sapiens)	2	2	0	NO
723	G1T4X8	Proteasome subunit beta type (Oryctolagus cuniculus)	2	2	0	NO
724	Q9BRX8	Redox-regulatory protein FAM213A (Homo sapiens)	2	2	0	NO
725	P46379	Large proline-rich protein BAG6 (Homo sapiens)	2	2	0	NO
726	P55010	Eukaryotic translation initiation factor 5 (Homo sapiens)	2	2	0	NO
727	Q96CX2	BTB/POZ domain-containing protein KCTD12 (Homo sapiens)	2	2	0	NO
728	P49902	Cytosolic purine 5'-nucleotidase (Homo sapiens)	2	2	0	NO
729	Q13057	Bifunctional coenzyme A synthase (Homo sapiens)	2	2	0	NO
730	Q9Y224	UPF0568 protein C14orf166 (Homo sapiens)	2	2	0	NO
731	P62899	60S ribosomal protein L31 (Homo sapiens)	2	2	0	NO
732	Q9Y6X4	Soluble lamin-associated protein of 75 kDa (Homo sapiens)	2	2	0	NO
733	Q05519	Serine/arginine-rich splicing factor 11 (Homo sapiens)	2	2	0	NO
734	G1TXF6	60S ribosomal protein L27 (Oryctolagus cuniculus)	2	2	0	NO
735	P07814	Bifunctional glutamate/proline--tRNA ligase (Homo sapiens)	2	2	0	NO
736	Q8NBQ7	Aquaporin-11 (Homo sapiens)	2	2	0	NO
737	Q9H0E2	Toll-interacting protein (Homo sapiens)	2	2	0	NO
738	Q9NVA2	Septin-11 (Homo sapiens)	2	2	0	NO
739	O43324	Eukaryotic translation elongation factor 1 epsilon-1 (Homo sapiens)	2	2	0	NO
740	O00232	26S proteasome non-ATPase regulatory subunit 12 (Homo sapiens)	2	2	0	NO
741	O75533	Splicing factor 3B subunit 1 (Homo sapiens)	2	2	0	NO
742	Q9NTX5	Ethylmalonyl-CoA decarboxylase (Homo sapiens)	2	2	0	NO
743	P51572	B-cell receptor-associated protein 31 (Homo sapiens)	2	2	0	NO
744	P47804	RPE-retinal G protein-coupled receptor (Homo sapiens)	2	2	0	NO
745	Q96IU4	Alpha/beta hydrolase domain-containing protein 14B (Homo sapiens)	2	2	0	NO
746	Q8NFP9	Neurobeachin (Homo sapiens)	2	2	0	NO
747	Q13148	TAR DNA-binding protein 43 (Homo sapiens)	2	2	0	NO
748	P62851	40S ribosomal protein S25 (Homo sapiens)	2	2	0	NO
749	Q9UI12	V-type proton ATPase subunit H (Homo sapiens)	2	2	1	NO
750	G1TCV6	Guanine nucleotide-binding protein subunit gamma (Oryctolagus cuniculus)	2	2	1	NO
751	P31323	cAMP-dependent protein kinase type II-beta regulatory subunit (Homo sapiens)	2	2	0	NO
752	A6NIH7	Protein unc-119 homolog B (Homo sapiens)	2	2	0	NO
753	P62308	Small nuclear ribonucleoprotein G (Homo sapiens)	2	2	0	NO
754	Q96HE7	ERO1-like protein alpha (Homo sapiens)	2	2	0	NO
755	P59998	Actin-related protein 2/3 complex subunit 4 (Homo sapiens)	2	2	0	NO
756	Q8NFU7	Methylcytosine dioxygenase TET1 (Homo sapiens)	2	2	0	NO
757	G1SZE0	Vacuolar protein sorting-associated protein 35 (Fragment) (Oryctolagus cuniculus)	2	2	0	NO
758	Q8TC12	Retinol dehydrogenase 11 (Homo sapiens)	2	2	0	NO
759	Q86SZ2	Trafficking protein particle complex subunit 6B (Homo sapiens)	2	2	0	NO
760	Q92890	Ubiquitin fusion degradation protein 1 homolog (Homo sapiens)	2	2	0	NO
761	Q02818	Nucleobindin-1 (Homo sapiens)	2	2	0	NO
762	G1SLZ8	Tyrosine-protein phosphatase non-receptor type (Oryctolagus cuniculus)	2	2	0	NO
763	Q15435	Protein phosphatase 1 regulatory subunit 7 (Homo sapiens)	2	2	0	NO
764	O46378	Fibromodulin (Fragment) (Oryctolagus cuniculus)	2	2	0	NO
765	G1U971	Eukaryotic translation initiation factor 3 subunit C (Oryctolagus cuniculus)	2	2	0	NO
766	P55060	Exportin-2 (Homo sapiens)	2	2	0	NO
767	P38159	RNA-binding motif protein, X chromosome (Homo sapiens)	2	2	1	NO
768	Q9BDY9	RNA-binding protein 4 (Oryctolagus cuniculus)	2	2	1	NO
769	G1T0W8	Fibrinogen beta chain (Oryctolagus cuniculus)	2	2	1	NO
770	P48047	ATP synthase subunit O, mitochondrial (Homo sapiens)	2	2	1	NO
771	P83916	Chromobox protein homolog 1 (Homo sapiens)	2	2	1	NO
772	P12247	Complement C3 alpha chain (Fragment) (Oryctolagus cuniculus)	2	2	1	NO
773	Q9BWD1	Acetyl-CoA acetyltransferase, cytosolic (Homo sapiens)	2	2	1	NO
774	P02679	Fibrinogen gamma chain (Homo sapiens)	2	2	1	NO
775	O43236	Septin-4 (Homo sapiens)	2	2	1	NO
776	P22458	Vitronectin (Oryctolagus cuniculus)	2	2	1	NO
777	P55265	Double-stranded RNA-specific adenosine deaminase (Homo sapiens)	2	2	1	NO
778	G1T7V5	Dihydrolipoyl dehydrogenase (Oryctolagus cuniculus)	2	2	1	NO
779	Q15233	Non-POU domain-containing octamer-binding protein (Homo sapiens)	2	2	1	NO
780	P07452	Carbonic anhydrase 1 (Fragment) (Oryctolagus cuniculus)	2	2	1	NO
781	O43464	Serine protease HTRA2, mitochondrial (Homo sapiens)	2	2	1	NO
782	P43686	26S protease regulatory subunit 6B (Homo sapiens)	2	1	0	NO
783	Q07955	Serine/arginine-rich splicing factor 1 (Homo sapiens)	2	2	1	NO
784	G1SPZ7	Glutathione peroxidase (Oryctolagus cuniculus)	1.99	2	1	NO
785	Q15833	Syntaxin-binding protein 2 (Homo sapiens)	1.98	2	0	NO
786	Q28641	Myosin-4 (Oryctolagus cuniculus)	1.97	2	1	NO
787	P10065	Gamma-crystallin A (Rattus norvegicus)	1.66	3	1	NO
788	P35748	Myosin-11 (Oryctolagus cuniculus)	1.5	2	1	NO
789	Q13162	Peroxiredoxin-4 (Homo sapiens)	1.5	2	1	NO
790	P78356	Phosphatidylinositol 5-phosphate 4-kinase type-2 beta (Homo sapiens)	1.5	2	1	NO
791	Q92598	Heat shock protein 105 kDa (Homo sapiens)	1.49	2	1	NO
792	O00499	Myc box-dependent-interacting protein 1 (Homo sapiens)	1	1	0	NO
793	P55084	Trifunctional enzyme subunit beta, mitochondrial (Homo sapiens)	1	1	0	NO
794	G1TCX1	Uncharacterized protein OS=Oryctolagus cuniculus GN=FN3KRP PE=4 SV=2	1	1	0	NO
795	Q8NHY0	Beta-1,4 N-acetylgalactosaminyltransferase 2 (Homo sapiens)	1	1	0	NO
796	Q9HA64	Ketosamine-3-kinase (Homo sapiens)	1	1	0	NO
797	G1T4X4	Sulfotransferase (Oryctolagus cuniculus)	1	1	0	NO
798	G1SMU8	Prefoldin subunit 4 (Oryctolagus cuniculus)	1	1	0	NO
799	G1TRG9	Fatty acid synthase (Fragment) (Oryctolagus cuniculus)	1	1	0	NO
800	G1SZS0	Putative GTP cyclohydrolase 1 type 2 (Oryctolagus cuniculus)	1	1	0	NO
801	P01685	Ig kappa chain V region 4135 (Oryctolagus cuniculus)	1	1	0	NO
802	Q9H6R3	Acyl-CoA synthetase short-chain family member 3, mitochondrial (Homo sapiens)	1	1	0	NO
803	P46940	Ras GTPase-activating-like protein IQGAP1 (Homo sapiens)	1	1	0	NO
804	Q8TAT6	Nuclear protein localization protein 4 homolog (Homo sapiens)	1	1	0	NO
805	P45381	Aspartoacylase (Homo sapiens)	1	1	0	NO
806	P09651-3	Isoform 2 of Heterogeneous nuclear ribonucleoprotein A1 (Homo sapiens)	1	1	0	NO
807	G1SMV5	Hexokinase (Oryctolagus cuniculus)	1	1	0	NO
808	P12664	Retinol-binding protein 3 (Fragment) (Oryctolagus cuniculus)	1	1	0	NO
809	G1SRJ5	Fibroblast growth factor (Oryctolagus cuniculus)	1	1	0	NO
810	Q969E8	Pre-rRNA-processing protein TSR2 homolog (Homo sapiens)	1	1	0	NO
811	P22033	Methylmalonyl-CoA mutase, mitochondrial (Homo sapiens)	1	1	0	NO
812	Q8WW12	PEST proteolytic signal-containing nuclear protein (Homo sapiens)	1	1	0	NO
813	G1SIT6	Actin-related protein 2/3 complex subunit 5 (Oryctolagus cuniculus)	1	1	0	NO
814	Q9NTM9	Copper homeostasis protein cutC homolog (Homo sapiens)	1	1	0	NO
815	G1SRM8	SH3 domain-binding glutamic acid-rich-like protein (Oryctolagus cuniculus)	1	1	0	NO
816	P35232	Prohibitin (Homo sapiens)	1	1	0	NO
817	Q58DC0	Serine/threonine-protein phosphatase CPPED1 (Bos taurus)	1	1	0	NO
818	P13521	Secretogranin-2 (Homo sapiens)	1	1	0	NO
819	P45954	Short/branched chain specific acyl-CoA dehydrogenase, mitochondrial (Homo sapiens)	1	1	0	NO
820	Q9Y5Z4	Heme-binding protein 2 (Homo sapiens)	1	1	0	NO
821	G1T107	Uncharacterized protein (Fragment) (Oryctolagus cuniculus)	1	1	0	NO
822	P26447	Protein S100-A4 (Homo sapiens)	1	1	0	NO
823	P61088	Ubiquitin-conjugating enzyme E2 N (Homo sapiens)	1	1	0	NO
824	Q6UWP2	Dehydrogenase/reductase SDR family member 11 (Homo sapiens)	1	1	0	NO
825	Q92561	Phytanoyl-CoA hydroxylase-interacting protein (Homo sapiens)	1	1	0	NO
826	Q8NBM8	Prenylcysteine oxidase-like (Homo sapiens)	1	1	0	NO
827	Q96G03	Phosphoglucomutase-2 (Homo sapiens)	1	1	0	NO
828	Q8IYS1	Peptidase M20 domain-containing protein 2 (Homo sapiens)	1	1	0	NO
829	Q96CM8	Acyl-CoA synthetase family member 2, mitochondrial (Homo sapiens)	1	1	0	NO
830	O77821	Acyl-protein thioesterase 1 (Oryctolagus cuniculus)	1	1	0	NO
831	Q9UHY7	Enolase-phosphatase E1 (Homo sapiens)	1	1	0	NO
832	P49441	Inositol polyphosphate 1-phosphatase (Homo sapiens)	1	1	0	NO
833	Q8MK67	Phosphatidylethanolamine-binding protein 1 (Oryctolagus cuniculus)	1	1	0	NO
834	P20337	Ras-related protein Rab-3B (Homo sapiens)	1	1	0	NO
835	O97529	Annexin A8 (Oryctolagus cuniculus)	1	1	0	NO
836	O95716	Ras-related protein Rab-3D (Homo sapiens)	1	1	0	NO
837	Q9H1K4	Mitochondrial glutamate carrier 2 (Homo sapiens)	1	1	0	NO
838	P51452	Dual specificity protein phosphatase 3 (Homo sapiens)	1	1	0	NO
839	Q9NRV9	Heme-binding protein 1 (Homo sapiens)	1	1	0	NO
840	Q8IXL7	Methionine-R-sulfoxide reductase B3 (Homo sapiens)	1	1	0	NO
841	Q8N3J6	Cell adhesion molecule 2 (Homo sapiens)	1	1	0	NO
842	G1T519	Proteasome subunit alpha type (Oryctolagus cuniculus)	1	1	0	NO
843	Q9P000	COMM domain-containing protein 9 (Homo sapiens)	1	1	0	NO
844	A0A0B5H675	Dihydrofolate reductase variant 3 (Oryctolagus cuniculus)	1	1	0	NO
845	P49615	Cyclin-dependent-like kinase 5 (Mus musculus)	1	1	0	NO
846	Q28685	Dystroglycan (Oryctolagus cuniculus)	1	1	0	NO
847	G1T8K7	Uncharacterized protein (Fragment) (Oryctolagus cuniculus)	1	1	0	NO
848	Q95142	Retinal rod rhodopsin-sensitive cGMP 3',5'-cyclic phosphodiesterase subunit delta (Bos taurus)	1	1	0	NO
849	P15289	Arylsulfatase A (Homo sapiens)	1	1	0	NO
850	Q8WTS6	Histone-lysine N-methyltransferase SETD7 (Homo sapiens)	1	1	0	NO
851	G1SPB2	mRNA cap guanine-N7 methyltransferase (Oryctolagus cuniculus)	1	1	0	NO
852	P10645	Chromogranin-A (Homo sapiens)	1	1	0	NO
853	P05161	Ubiquitin-like protein ISG15 (Homo sapiens)	1	1	0	NO
854	P16870	Carboxypeptidase E (Homo sapiens)	1	1	0	NO
855	P01008	Antithrombin-III (Homo sapiens)	1	1	0	NO
856	P09809	Apolipoprotein A-I (Oryctolagus cuniculus)	1	1	0	NO
857	B7U491	Fat mass and obesity associated protein (Oryctolagus cuniculus)	1	1	0	NO
858	Q8NER5	Activin receptor type-1C (Homo sapiens)	1	1	0	NO
859	P12955	Xaa-Pro dipeptidase (Homo sapiens)	1	1	0	NO
860	Q3LXA3	Bifunctional ATP-dependent dihydroxyacetone kinase/FAD-AMP lyase (cyclizing) (Homo sapiens)	1	1	0	NO
861	P52434	DNA-directed RNA polymerases I, II, and III subunit RPABC3 (Homo sapiens)	1	1	0	NO
862	Q28717	Serine/threonine-protein phosphatase 2A activator (Oryctolagus cuniculus)	1	1	0	NO
863	Q9BZV3	Interphotoreceptor matrix proteoglycan 2 (Homo sapiens)	1	1	0	NO
864	Q61584	Fragile X mental retardation syndrome-related protein 1 (Mus musculus)	1	1	0	NO
865	Q6IVV5	PAPS synthase 1 (Oryctolagus cuniculus)	1	1	0	NO
866	Q9Y266	Nuclear migration protein nudC (Homo sapiens)	1	1	0	NO
867	Q9BZH6	WD repeat-containing protein 11 (Homo sapiens)	1	1	0	NO
868	G1T8R1	Platelet-activating factor acetylhydrolase IB subunit alpha (Oryctolagus cuniculus)	1	1	0	NO
869	P24480	Protein S100-A11 (Oryctolagus cuniculus)	1	1	0	NO
870	P22694	cAMP-dependent protein kinase catalytic subunit beta (Homo sapiens)	1	1	0	NO
871	P49418	Amphiphysin (Homo sapiens)	1	1	0	NO
872	Q9XS70	Coronin-1B (Oryctolagus cuniculus)	1	1	0	NO
873	Q01433-2	Isoform Ex1A-2-3 of AMP deaminase 2 (Homo sapiens)	1	1	0	NO
874	Q03154	Aminoacylase-1 (Homo sapiens)	1	1	0	NO
875	O75569	Interferon-inducible double-stranded RNA-dependent protein kinase activator A (Homo sapiens)	1	1	0	NO
876	O95678	Keratin, type II cytoskeletal 75 (Homo sapiens)	1	1	0	NO
877	Q16401	26S proteasome non-ATPase regulatory subunit 5 (Homo sapiens)	1	1	0	NO
878	Q01484	Ankyrin-2 (Homo sapiens)	1	1	0	NO
879	Q12904	Aminoacyl tRNA synthase complex-interacting multifunctional protein 1 (Homo sapiens)	1	1	0	NO
880	P62775	Myotrophin (Rattus norvegicus)	1	1	0	NO
881	O43186	Cone-rod homeobox protein (Homo sapiens)	1	1	0	NO
882	Q9Y6E2	Basic leucine zipper and W2 domain-containing protein 2 (Homo sapiens)	1	1	0	NO
883	P63000-2	Isoform B of Ras-related C3 botulinum toxin substrate 1 (Homo sapiens)	1	1	0	NO
884	Q13409	Cytoplasmic dynein 1 intermediate chain 2 (Homo sapiens)	1	1	0	NO
885	Q96QR8	Transcriptional activator protein Pur-beta (Homo sapiens)	1	1	0	NO
886	Q8VHL5	Gamma-crystallin N (Mus musculus)	1	1	0	NO
887	Q6T7C3	Transforming growth factor-beta 2 (Oryctolagus cuniculus)	1	1	0	NO
888	Q9NWV4	UPF0587 protein C1orf123 (Homo sapiens)	1	1	0	NO
889	P62269	40S ribosomal protein S18 (Homo sapiens)	1	1	0	NO
890	P49593	Protein phosphatase 1F (Homo sapiens)	1	1	0	NO
891	P43487	Ran-specific GTPase-activating protein (Homo sapiens)	1	1	0	NO
892	Q14203	Dynactin subunit 1 (Homo sapiens)	1	1	0	NO
893	G1T2F2	Peptidyl-prolyl cis-trans isomerase (Oryctolagus cuniculus)	1	1	0	NO
894	P01847	Ig lambda chain C region (Oryctolagus cuniculus)	1	1	0	NO
895	Q96F85	CB1 cannabinoid receptor-interacting protein 1 (Homo sapiens)	1	1	0	NO
896	O75494	Serine/arginine-rich splicing factor 10 (Homo sapiens)	1	1	0	NO
897	P63313	Thymosin beta-10 (Homo sapiens)	1	1	0	NO
898	P15880	40S ribosomal protein S2 (Homo sapiens)	1	1	0	NO
899	G1SW53	Ribosomal protein S6 kinase (Oryctolagus cuniculus)	1	1	0	NO
900	P11171	Protein 4.1 (Homo sapiens)	1	1	0	NO
901	G1SHL8	Signal transducer and activator of transcription (Oryctolagus cuniculus)	1	1	0	NO
902	Q15814	Tubulin-specific chaperone C (Homo sapiens)	1	1	0	NO
903	Q96AC1	Fermitin family homolog 2 (Homo sapiens)	1	1	0	NO
904	Q96C86	m7GpppX diphosphatase (Homo sapiens)	1	1	0	NO
905	Q9Y315	Deoxyribose-phosphate aldolase (Homo sapiens)	1	1	0	NO
906	Q13576	Ras GTPase-activating-like protein IQGAP2 (Homo sapiens)	1	1	0	NO
907	Q9BUL8	Programmed cell death protein 10 (Homo sapiens)	1	1	0	NO
908	Q15293	Reticulocalbin-1 (Homo sapiens)	1	1	0	NO
909	Q9Y2J8	Protein-arginine deiminase type-2 (Homo sapiens)	1	1	0	NO
910	B8K1B7	Phosphoribosylglycinamide formyltransferase, phosphoribosylglycinamide synthetase, phosphoribosylaminoimidazole synthetase isoform 1 (Predicted) (Oryctolagus cuniculus)	1	1	0	NO
911	P08628	Thioredoxin (Oryctolagus cuniculus)	1	1	0	NO
912	Q99747	Gamma-soluble NSF attachment protein (Homo sapiens)	1	1	0	NO
913	Q9Y2J2-3	Isoform 3 of Band 4.1-like protein 3 (Homo sapiens)	1	1	0	NO
914	P12081	Histidine--tRNA ligase, cytoplasmic (Homo sapiens)	1	1	0	NO
915	Q9Y570	Protein phosphatase methylesterase 1 (Homo sapiens)	1	1	0	NO
916	Q9UH65	Switch-associated protein 70 (Homo sapiens)	1	1	0	NO
917	Q9HCB6	Spondin-1 (Homo sapiens)	1	1	0	NO
918	Q6ZVM7	TOM1-like protein 2 (Homo sapiens)	1	1	0	NO
919	Q9H773	dCTP pyrophosphatase 1 (Homo sapiens)	1	1	0	NO
920	P01696	Ig kappa chain V region K29-213 (Oryctolagus cuniculus)	1	1	0	NO
921	Q13200	26S proteasome non-ATPase regulatory subunit 2 (Homo sapiens)	1	1	0	NO
922	Q99105	Myosin heavy chain, embryonic smooth muscle isoform (Fragment) (Oryctolagus cuniculus)	1	1	0	NO
923	P02602	Myosin light chain 1/3, skeletal muscle isoform (Oryctolagus cuniculus)	1	1	0	NO
924	P25786	Proteasome subunit alpha type-1 (Homo sapiens)	1	1	0	NO
925	Q32P44	Echinoderm microtubule-associated protein-like 3 (Homo sapiens)	1	1	0	NO
926	P53985	Monocarboxylate transporter 1 (Homo sapiens)	1	1	0	NO
927	O60784	Target of Myb protein 1 (Homo sapiens)	1	1	0	NO
928	O46373	ADP/ATP translocase 1 (Oryctolagus cuniculus)	1	1	0	NO
929	Q9GZP4	PITH domain-containing protein 1 (Homo sapiens)	1	1	0	NO
930	Q7L099	Protein RUFY3 (Homo sapiens)	1	1	0	NO
931	Q96MR6	Cilia- and flagella-associated protein 57 (Homo sapiens)	1	1	0	NO
932	P13796	Plastin-2 (Homo sapiens)	1	1	0	NO
933	Q8NF91	Nesprin-1 (Homo sapiens)	1	1	0	NO
934	Q8WTQ7	G protein-coupled receptor kinase 7 (Homo sapiens)	1	1	0	NO
935	G1T6S6	V-type proton ATPase subunit F (Oryctolagus cuniculus)	1	1	0	NO
936	G1T0D8	D-tyrosyl-tRNA(Tyr) deacylase (Oryctolagus cuniculus)	1	1	0	NO
937	P14649	Myosin light chain 6B (Homo sapiens)	1	1	0	NO
938	P00489	Glycogen phosphorylase, muscle form (Oryctolagus cuniculus)	1	1	0	NO
939	P11234	Ras-related protein Ral-B (Homo sapiens)	1	1	0	NO
940	B1AK53	Espin (Homo sapiens)	1	1	0	NO
941	P35566	MARCKS-related protein (Oryctolagus cuniculus)	1	1	0	NO
942	Q08043	Alpha-actinin-3 (Homo sapiens)	1	1	0	NO
943	O43813	LanC-like protein 1 (Homo sapiens)	1	1	0	NO
944	Q8IZP0	Abl interactor 1 (Homo sapiens)	1	1	0	NO
945	Q9UNM6	26S proteasome non-ATPase regulatory subunit 13 (Homo sapiens)	1	1	0	NO
946	P46778	60S ribosomal protein L21 (Homo sapiens)	1	1	0	NO
947	Q6UXN9	WD repeat-containing protein 82 (Homo sapiens)	1	1	0	NO
948	P61421	V-type proton ATPase subunit d 1 (Homo sapiens)	1	1	0	NO
949	Q06787	Fragile X mental retardation protein 1 (Homo sapiens)	1	1	0	NO
950	P55263	Adenosine kinase (Homo sapiens)	1	1	0	NO
951	P01116	GTPase KRas (Homo sapiens)	1	1	0	NO
952	G1TKC4	Lysine--tRNA ligase (Oryctolagus cuniculus)	1	1	0	NO
953	P04181	Ornithine aminotransferase, mitochondrial (Homo sapiens)	1	1	0	NO
954	O95352	Ubiquitin-like modifier-activating enzyme ATG7 (Homo sapiens)	1	1	0	NO
955	G1T2G4	Eukaryotic translation initiation factor 2 subunit 1 (Oryctolagus cuniculus)	1	1	0	NO
956	P62280	40S ribosomal protein S11 (Homo sapiens)	1	1	0	NO
957	Q9NZW5	MAGUK p55 subfamily member 6 (Homo sapiens)	1	1	0	NO
958	P31689	DnaJ homolog subfamily A member 1 (Homo sapiens)	1	1	0	NO
959	G1TEA8	Inosine-5'-monophosphate dehydrogenase (Fragment) (Oryctolagus cuniculus)	1	1	0	NO
960	Q14498	RNA-binding protein 39 (Homo sapiens)	1	1	0	NO
961	P62191	26S protease regulatory subunit 4 (Homo sapiens)	1	1	0	NO
962	Q9NZ32	Actin-related protein 10 (Homo sapiens)	1	1	0	NO
963	P05166	Propionyl-CoA carboxylase beta chain, mitochondrial (Homo sapiens)	1	1	0	NO
964	Q13595	Transformer-2 protein homolog alpha (Homo sapiens)	1	1	0	NO
965	P56192	Methionine--tRNA ligase, cytoplasmic (Homo sapiens)	1	1	0	NO
966	P01686	Ig kappa chain V region BS-1 (Oryctolagus cuniculus)	1	1	0	NO
967	Q9NR19	Acetyl-coenzyme A synthetase, cytoplasmic (Homo sapiens)	1	1	0	NO
968	Q15008	26S proteasome non-ATPase regulatory subunit 6 (Homo sapiens)	1	1	0	NO
969	Q02952	A-kinase anchor protein 12 (Homo sapiens)	1	1	0	NO
970	G1TED3	DNA polymerase (Oryctolagus cuniculus)	1	1	0	NO
971	P60983	Glia maturation factor beta (Homo sapiens)	1	1	0	NO
972	O94905	Erlin-2 (Homo sapiens)	1	1	0	NO
973	P11611	Serine/threonine-protein phosphatase 2A catalytic subunit beta isoform (Oryctolagus cuniculus)	1	1	0	NO
974	O14950	Myosin regulatory light chain 12B (Homo sapiens)	1	1	0	NO
975	B7NZM0	Apolipoprotein A-IV (Predicted) (Oryctolagus cuniculus)	1	1	0	NO
976	P25686	DnaJ homolog subfamily B member 2 (Homo sapiens)	1	1	0	NO
977	Q9BY67	Cell adhesion molecule 1 (Homo sapiens)	1	1	0	NO
978	Q8WU90	Zinc finger CCCH domain-containing protein 15 (Homo sapiens)	1	1	0	NO
979	Q99471	Prefoldin subunit 5 (Homo sapiens)	1	1	0	NO
980	O14818	Proteasome subunit alpha type-7 (Homo sapiens)	1	1	0	NO
981	Q15393	Splicing factor 3B subunit 3 (Homo sapiens)	1	1	0	NO
982	P39019	40S ribosomal protein S19 (Homo sapiens)	1	1	0	NO
983	P28331	NADH-ubiquinone oxidoreductase 75 kDa subunit, mitochondrial (Homo sapiens)	1	1	0	NO
984	G1TDB5	Uncharacterized protein (Oryctolagus cuniculus)	1	1	0	NO
985	Q6ZTA4	Tripartite motif-containing protein 67 (Homo sapiens)	1	1	0	NO
986	P33240	Cleavage stimulation factor subunit 2 (Homo sapiens)	1	1	0	NO
987	P61081	NEDD8-conjugating enzyme Ubc12 (Homo sapiens)	1	1	0	NO
988	Q9TTT7	Cytochrome c oxidase subunit 6A1, mitochondrial (Oryctolagus cuniculus)	1	1	0	NO
989	Q9ULU8	Calcium-dependent secretion activator 1 (Homo sapiens)	1	1	0	NO
990	G1SK23	Kinesin-like protein (Oryctolagus cuniculus)	1	1	0	NO
991	Q9UHJ6	Sedoheptulokinase (Homo sapiens)	1	1	0	NO
992	P51659	Peroxisomal multifunctional enzyme type 2 (Homo sapiens)	1	1	0	NO
993	P20757	Angiotensinogen (Ovis aries)	1	1	0	NO
994	Q8R050	Eukaryotic peptide chain release factor GTP-binding subunit ERF3A (Mus musculus)	1	1	0	NO
995	P30050	60S ribosomal protein L12 (Homo sapiens)	1	1	0	NO
996	P11498	Pyruvate carboxylase, mitochondrial (Homo sapiens)	1	1	0	NO
997	Q9Y2B0	Protein canopy homolog 2 (Homo sapiens)	1	1	0	NO
998	P46782	40S ribosomal protein S5 (Homo sapiens)	1	1	0	NO
999	Q52LJ0	Protein FAM98B (Homo sapiens)	1	1	0	NO
1000	Q9Y3D6	Mitochondrial fission 1 protein (Homo sapiens)	1	1	0	NO
1001	Q16629	Serine/arginine-rich splicing factor 7 (Homo sapiens)	1	1	0	NO
1002	G1TJM8	Enhancer of rudimentary homolog (Oryctolagus cuniculus)	1	1	0	NO
1003	P35914	Hydroxymethylglutaryl-CoA lyase, mitochondrial (Homo sapiens)	1	1	0	NO
1004	Q8WZA0	Protein LZIC (Homo sapiens)	1	1	0	NO
1005	G1SUU2	ATPase ASNA1 (Oryctolagus cuniculus)	1	1	0	NO
1006	P62273	40S ribosomal protein S29 (Homo sapiens)	1	1	0	NO
1007	Q99627	COP9 signalosome complex subunit 8 (Homo sapiens)	1	1	0	NO
1008	Q14764	Major vault protein (Homo sapiens)	1	1	0	NO
1009	G1SKZ8	Ribosomal protein (Oryctolagus cuniculus)	1	1	0	NO
1010	O79431	ATP synthase protein 8 (Oryctolagus cuniculus)	1	1	0	NO
1011	G1SDA4	Coatomer subunit beta OS=Oryctolagus cuniculus GN=COPB1 PE=3 SV=1	1	1	0	NO
1012	P18688	Phosphorylase b kinase regulatory subunit alpha, skeletal muscle isoform (Oryctolagus cuniculus)	1	1	0	NO
1013	O15173	Membrane-associated progesterone receptor component 2 (Homo sapiens)	1	1	0	NO
1014	Q15020	Squamous cell carcinoma antigen recognized by T-cells 3 (Homo sapiens)	1	1	0	NO
1015	Q92520	Protein FAM3C (Homo sapiens)	1	1	0	NO
1016	O15145	Actin-related protein 2/3 complex subunit 3 (Homo sapiens)	1	1	0	NO
1017	P02760	Protein AMBP (Homo sapiens)	1	1	0	NO
1018	Q9H0N0	Ras-related protein Rab-6C (Homo sapiens)	1	1	0	NO
1019	Q61838	Alpha-2-macroglobulin (Mus musculus)	1	1	0	NO
1020	Q15370	Transcription elongation factor B polypeptide 2 (Homo sapiens)	1	1	0	NO
1021	Q29425	Cullin-5 (Oryctolagus cuniculus)	1	1	0	NO
1022	Q9NYU2	UDP-glucose:glycoprotein glucosyltransferase 1 (Homo sapiens)	1	1	0	NO
1023	P62263	40S ribosomal protein S14 (Homo sapiens)	1	1	0	NO
1024	P00387	NADH-cytochrome b5 reductase 3 (Homo sapiens)	1	1	0	NO
1025	P35544	Ubiquitin-like protein FUBI (Homo sapiens)	1	1	0	NO
1026	G1T0X2	Fibrinogen alpha chain (Oryctolagus cuniculus)	1	1	0	NO
1027	P04038	Cytochrome c oxidase subunit 6C (Bos taurus)	1	1	0	NO
1028	B7NZQ2	Ribosomal protein L10 (Predicted) (Oryctolagus cuniculus)	1	1	0	NO
1029	P02608	Myosin regulatory light chain 2, skeletal muscle isoform type 2 (Oryctolagus cuniculus)	1	1	0	NO
1030	P62995	Transformer-2 protein homolog beta (Homo sapiens)	1	1	0	NO
1031	P54136	Arginine--tRNA ligase, cytoplasmic (Homo sapiens)	1	1	0	NO
1032	O94919	Endonuclease domain-containing 1 protein (Homo sapiens)	1	1	0	NO
1033	Q9UM54	Unconventional myosin-VI (Homo sapiens)	1	1	0	NO
1034	Q6PIU2	Neutral cholesterol ester hydrolase 1 (Homo sapiens)	1	1	0	NO
1035	P23775	Corticosteroid-binding globulin (Oryctolagus cuniculus)	1	1	0	NO
1036	G1TAX9	Synaptosomal-associated protein (Oryctolagus cuniculus)	1	1	0	NO
1037	Q9BZW5	Transmembrane 6 superfamily member 1 (Homo sapiens)	1	1	0	NO
1038	Q9C040	Tripartite motif-containing protein 2 (Homo sapiens)	1	1	0	NO
1039	O00429	Dynamin-1-like protein (Homo sapiens)	1	1	0	NO
1040	P09496	Clathrin light chain A (Homo sapiens)	1	1	0	NO
1041	G1T2Z8	S-methyl-5'-thioadenosine phosphorylase (Oryctolagus cuniculus)	1	1	0	NO
1042	Q9Y3F4	Serine-threonine kinase receptor-associated protein (Homo sapiens)	1	1	0	NO
1043	P23588	Eukaryotic translation initiation factor 4B (Homo sapiens)	1	1	0	NO
1044	P01011	Alpha-1-antichymotrypsin (Homo sapiens)	1	1	0	NO
1045	Q99623	Prohibitin-2 (Homo sapiens)	1	1	0	NO
1046	Q9H7C9	Mth938 domain-containing protein (Homo sapiens)	1	1	0	NO
1047	Q15417	Calponin-3 (Homo sapiens)	1	1	0	NO
1048	P61224	Ras-related protein Rap-1b (Homo sapiens)	1	1	0	NO
1049	P53597	Succinyl-CoA ligase [ADP/GDP-forming] subunit alpha, mitochondrial (Homo sapiens)	1	1	0	NO
1050	G1SG83	Adenylyl cyclase-associated protein (Oryctolagus cuniculus)	1	1	0	NO
1051	O14874	[3-methyl-2-oxobutanoate dehydrogenase [lipoamide]] kinase, mitochondrial (Homo sapiens)	1	1	0	NO
1052	P26583	High mobility group protein B2 (Homo sapiens)	0.99	1	0	NO
1053	P47914	60S ribosomal protein L29 (Homo sapiens)	0.99	1	0	NO
1054	G1TM55	40S ribosomal protein S6 (Oryctolagus cuniculus)	0.99	1	0	NO
1055	O75688	Protein phosphatase 1B (Homo sapiens)	0.99	1	0	NO
1056	B7NZE7	Microtubule-associated protein 1A (Predicted) (Oryctolagus cuniculus)	0.42	1	0	NO

## Sheet: Table C
	A comprehensive list of proteins identified in Mature Anterior (MA) group
	Uniprot ID	Protein Description	Total SC	Total Peptide	Number samples w/ >=2 Peptides	At least in 2 samples?(n=4)
1	P06733	Alpha-enolase (Homo sapiens)	450.01	182	4	YES
2	P14755	Lambda-crystallin (Oryctolagus cuniculus)	184	84	3	YES
3	P08670	Vimentin (Homo sapiens)	180.96	126	4	YES
4	P02493	Alpha-crystallin A chain (Oryctolagus cuniculus)	177.45	63	4	YES
5	P11974	Pyruvate kinase PKM (Oryctolagus cuniculus)	161.98	148	4	YES
6	G1SVY8	Creatine kinase B-type (Oryctolagus cuniculus)	141	99	4	YES
7	P41316	Alpha-crystallin B chain (Oryctolagus cuniculus)	136	74	4	YES
8	P19134	Serotransferrin (Oryctolagus cuniculus)	136	90	4	YES
9	G1T652	Fructose-bisphosphate aldolase (Oryctolagus cuniculus)	134	102	4	YES
10	G1T5S0	Retinol-binding protein 3 (Fragment) (Oryctolagus cuniculus)	118.98	104	4	YES
11	Q007T1	Beta-crystallin B1 (Sus scrofa)	93	63	4	YES
12	A2IBH5	Beta-crystallin B2 (Oryctolagus cuniculus)	91	68	4	YES
13	G1T7Z6	Phosphoglycerate kinase (Oryctolagus cuniculus)	86.84	73	4	YES
14	Q16555	Dihydropyrimidinase-related protein 2 (Homo sapiens)	69.5	72	4	YES
15	P11142	Heat shock cognate 71 kDa protein (Homo sapiens)	67.62	66	4	YES
16	G1U9S2	Serum albumin (Oryctolagus cuniculus)	67	59	4	YES
17	G1TAJ3	L-lactate dehydrogenase (Oryctolagus cuniculus)	66.74	54	4	YES
18	Q9JJU9	Beta-crystallin B3 (Mus musculus)	66	52	4	YES
19	P15887	S-arrestin (Rattus norvegicus)	66	54	4	YES
20	G1TAH7	Transketolase (Oryctolagus cuniculus)	65	55	4	YES
21	P30946	Heat shock protein HSP 90-alpha (Oryctolagus cuniculus)	63.87	57	4	YES
22	P07437	Tubulin beta chain (Homo sapiens)	62.91	51	2	YES
23	P00939	Triosephosphate isomerase (Oryctolagus cuniculus)	62	54	4	YES
24	P02057	Hemoglobin subunit beta-1/2 (Oryctolagus cuniculus)	58	42	4	YES
25	G1TYG1	Glyceraldehyde-3-phosphate dehydrogenase (Oryctolagus cuniculus)	57.72	39	2	YES
26	Q9BQE3	Tubulin alpha-1C chain (Homo sapiens)	57.31	49	4	YES
27	P62258	14-3-3 protein epsilon (Homo sapiens)	55.04	49	3	YES
28	P0C0L4	Complement C4-A (Homo sapiens)	55	50	4	YES
29	P09104	Gamma-enolase (Homo sapiens)	54.64	50	3	YES
30	P07489	Transthyretin (Oryctolagus cuniculus)	54	43	4	YES
31	G1SQY9	Trans-1,2-dihydrobenzene-1,2-diol dehydrogenase (Fragment) (Oryctolagus cuniculus)	52	37	4	YES
32	P29751	Actin, cytoplasmic 1 (Oryctolagus cuniculus)	51.18	50	3	YES
33	A4L9I8	Beta-crystallin S (Oryctolagus cuniculus)	50	32	4	YES
34	P09211	Glutathione S-transferase P (Homo sapiens)	50	35	4	YES
35	Q9N1E2	Glucose-6-phosphate isomerase (Oryctolagus cuniculus)	50	46	4	YES
36	B7NZE9	Creatine kinase, mitochondrial 1A (Predicted) (Oryctolagus cuniculus)	50	46	4	YES
37	G1SQA8	ATP synthase subunit beta (Oryctolagus cuniculus)	50	45	3	YES
38	P00919	Carbonic anhydrase 2 (Oryctolagus cuniculus)	47	42	4	YES
39	B7NZQ6	GDP dissociation inhibitor 1 (Predicted) (Oryctolagus cuniculus)	45.97	35	4	YES
40	G1T332	Aspartate aminotransferase (Oryctolagus cuniculus)	45	39	4	YES
41	Q95KK5	Beta A1-crystallin (Oryctolagus cuniculus)	45	37	3	YES
42	P02529	Gamma-crystallin C (Rattus norvegicus)	42.86	42	4	YES
43	G1T765	Malate dehydrogenase (Fragment) (Oryctolagus cuniculus)	42	33	4	YES
44	Q8MI17	Retinal dehydrogenase 1 (Oryctolagus cuniculus)	41.99	41	4	YES
45	P53673	Beta-crystallin A4 (Homo sapiens)	40	27	4	YES
46	G1SKT4	ATP synthase subunit alpha (Oryctolagus cuniculus)	39	34	3	YES
47	Q29504	Ubiquitin-like modifier-activating enzyme 1 (Oryctolagus cuniculus)	38	36	4	YES
48	P55786	Puromycin-sensitive aminopeptidase (Homo sapiens)	38	38	4	YES
49	P63104	14-3-3 protein zeta/delta (Homo sapiens)	37.01	30	2	YES
50	P16015	Carbonic anhydrase 3 (Mus musculus)	37	30	4	YES
51	G1TBL6	Clathrin heavy chain (Oryctolagus cuniculus)	37	37	4	YES
52	Q9XSC5	Clusterin (Oryctolagus cuniculus)	36	35	4	YES
53	Q06830	Peroxiredoxin-1 (Homo sapiens)	34.56	33	4	YES
54	P01948	Hemoglobin subunit alpha-1/2 (Oryctolagus cuniculus)	34	26	4	YES
55	P80508	Prostaglandin-E(2) 9-reductase (Oryctolagus cuniculus)	33.96	33	4	YES
56	P18669	Phosphoglycerate mutase 1 (Homo sapiens)	32.5	26	4	YES
57	P30041	Peroxiredoxin-6 (Homo sapiens)	32	28	4	YES
58	A4L9I9	Beta-crystallin A2 (Oryctolagus cuniculus)	31	27	4	YES
59	G1SQG5	Malate dehydrogenase (Oryctolagus cuniculus)	31	31	4	YES
60	P47844	Carbonyl reductase [NADPH] 1 (Oryctolagus cuniculus)	30.8	31	4	YES
61	Q13228	Selenium-binding protein 1 (Homo sapiens)	30	30	4	YES
62	G1TYA7	L-lactate dehydrogenase (Oryctolagus cuniculus)	30	28	4	YES
63	I4DEZ5	Aldo-keto reductase family 1, member B19 (Oryctolagus cuniculus)	29	26	4	YES
64	Q9TTC6	Peptidyl-prolyl cis-trans isomerase A (Oryctolagus cuniculus)	28.97	21	4	YES
65	G1SQS1	Aldose 1-epimerase (Oryctolagus cuniculus)	27	24	3	YES
66	O94985	Calsyntenin-1 (Homo sapiens)	25	24	4	YES
67	G1SW00	Glutamine synthetase (Oryctolagus cuniculus)	25	25	4	YES
68	P38606	V-type proton ATPase catalytic subunit A (Homo sapiens)	25	25	3	YES
69	P00563	Creatine kinase M-type (Oryctolagus cuniculus)	24	23	4	YES
70	Q9UBM4	Opticin (Homo sapiens)	24	21	4	YES
71	P05141	ADP/ATP translocase 2 (Homo sapiens)	24	21	3	YES
72	P21281	V-type proton ATPase subunit B, brain isoform (Homo sapiens)	24	22	3	YES
73	Q13813	Spectrin alpha chain, non-erythrocytic 1 (Homo sapiens)	24	24	4	YES
74	Q14194	Dihydropyrimidinase-related protein 1 (Homo sapiens)	23.98	27	4	YES
75	Q14894	Ketimine reductase mu-crystallin (Homo sapiens)	23	18	3	YES
76	P12271	Retinaldehyde-binding protein 1 (Homo sapiens)	23	21	4	YES
77	P15122	Aldose reductase (Oryctolagus cuniculus)	22	22	4	YES
78	P10066	Gamma-crystallin B (Rattus norvegicus)	21.58	24	3	YES
79	Q9UBP4	Dickkopf-related protein 3 (Homo sapiens)	21	21	4	YES
80	G1T7Z0	6-phosphogluconate dehydrogenase, decarboxylating (Oryctolagus cuniculus)	21	18	4	YES
81	P12345	Aspartate aminotransferase, mitochondrial (Oryctolagus cuniculus)	21	20	4	YES
82	P49189	4-trimethylaminobutyraldehyde dehydrogenase (Homo sapiens)	20	18	4	YES
83	P55072	Transitional endoplasmic reticulum ATPase (Homo sapiens)	20	18	4	YES
84	P29762	Cellular retinoic acid-binding protein 1 (Homo sapiens)	20	20	4	YES
85	P30101	Protein disulfide-isomerase A3 (Homo sapiens)	20	20	3	YES
86	Q99798	Aconitate hydratase, mitochondrial (Homo sapiens)	20	20	3	YES
87	G1SSK8	Citrate synthase (Fragment) (Oryctolagus cuniculus)	20	19	3	YES
88	O77560	Phosducin (Canis familiaris)	19	19	4	YES
89	B6V9S9	Chaperonin-containing T-complex polypeptide beta subunit (Oryctolagus cuniculus)	19	18	4	YES
90	P23035	Alpha-1-antiproteinase F (Oryctolagus cuniculus)	18.97	15	4	YES
91	P62873	Guanine nucleotide-binding protein G(I)/G(S)/G(T) subunit beta-1 (Homo sapiens)	18.93	16	3	YES
92	P13637	Sodium/potassium-transporting ATPase subunit alpha-3 (Homo sapiens)	18.9	19	3	YES
93	P14550	Alcohol dehydrogenase [NADP(+)] (Homo sapiens)	18.54	21	4	YES
94	P38646	Stress-70 protein, mitochondrial (Homo sapiens)	18	18	3	YES
95	P04792	Heat shock protein beta-1 (Homo sapiens)	17.99	15	4	YES
96	P46409	Glutathione S-transferase Mu 1 (Oryctolagus cuniculus)	17.92	18	2	YES
97	P48774	Glutathione S-transferase Mu 5 (Mus musculus)	17	14	3	YES
98	P06396	Gelsolin (Homo sapiens)	17	17	4	YES
99	Q99497	Protein deglycase DJ-1 (Homo sapiens)	17	17	4	YES
100	G1T465	3alpha(17beta)-hydroxysteroid dehydrogenase (Oryctolagus cuniculus)	16.97	18	2	YES
101	P11021	78 kDa glucose-regulated protein (Homo sapiens)	16.83	19	3	YES
102	Q06481	Amyloid-like protein 2 (Homo sapiens)	16.5	17	3	YES
103	P10658	Phosphoserine aminotransferase (Oryctolagus cuniculus)	16	16	3	YES
104	Q16774	Guanylate kinase (Homo sapiens)	16	16	3	YES
105	P10768	S-formylglutathione hydrolase (Homo sapiens)	16	16	4	YES
106	P46821	Microtubule-associated protein 1B (Homo sapiens)	16	16	3	YES
107	P28838	Cytosol aminopeptidase (Homo sapiens)	16	15	4	YES
108	G1SIB9	Phosphorylase (Fragment) (Oryctolagus cuniculus)	15.98	16	3	YES
109	P25704	Beta-enolase (Oryctolagus cuniculus)	15.15	18	2	YES
110	Q12934	Filensin (Homo sapiens)	15	15	4	YES
111	P18287	Apolipoprotein E (Oryctolagus cuniculus)	15	15	4	YES
112	P22676	Calretinin (Homo sapiens)	15	15	4	YES
113	Q99729	Heterogeneous nuclear ribonucleoprotein A/B (Homo sapiens)	15	14	3	YES
114	P26038	Moesin (Homo sapiens)	14.98	15	3	YES
115	Q71V39	Elongation factor 1-alpha 2 (Oryctolagus cuniculus)	14.95	14	2	YES
116	G1STZ4	Glucose-6-phosphate 1-dehydrogenase (Oryctolagus cuniculus)	14	14	3	YES
117	Q16143	Beta-synuclein (Homo sapiens)	14	14	3	YES
118	O43708	Maleylacetoacetate isomerase (Homo sapiens)	14	10	4	YES
119	P06454	Prothymosin alpha (Homo sapiens)	14	8	3	YES
120	O77622	T-complex protein 1 subunit zeta (Oryctolagus cuniculus)	14	13	3	YES
121	P13861	cAMP-dependent protein kinase type II-alpha regulatory subunit (Homo sapiens)	14	12	3	YES
122	P15259	Phosphoglycerate mutase 2 (Homo sapiens)	13.5	17	4	YES
123	G1SVH0	Adenosylhomocysteinase (Oryctolagus cuniculus)	13	13	4	YES
124	Q96BW5	Phosphotriesterase-related protein (Homo sapiens)	13	13	3	YES
125	P02458	Collagen alpha-1(II) chain (Homo sapiens)	13	13	4	YES
126	P12814	Alpha-actinin-1 (Homo sapiens)	13	13	4	YES
127	P35574	Glycogen debranching enzyme (Oryctolagus cuniculus)	13	13	2	YES
128	G1SN21	Purine nucleoside phosphorylase (Fragment) (Oryctolagus cuniculus)	13	13	3	YES
129	G1T7F1	Histone H2B (Oryctolagus cuniculus)	12.88	11	2	YES
130	G1U7U3	Nucleoside diphosphate kinase (Fragment) (Oryctolagus cuniculus)	12.59	13	3	YES
131	Q13515	Phakinin (Homo sapiens)	12	12	4	YES
132	P08507	Glycerol-3-phosphate dehydrogenase [NAD(+)], cytoplasmic (Oryctolagus cuniculus)	12	11	4	YES
133	G1SI20	Isocitrate dehydrogenase [NADP] (Oryctolagus cuniculus)	12	12	4	YES
134	P80177	Macrophage migration inhibitory factor (Bos taurus)	12	9	4	YES
135	P09417	Dihydropteridine reductase (Homo sapiens)	12	12	3	YES
136	P09455	Retinol-binding protein 1 (Homo sapiens)	12	12	3	YES
137	Q14974	Importin subunit beta-1 (Homo sapiens)	12	12	4	YES
138	G1SNC4	Adenylate kinase isoenzyme 1 (Oryctolagus cuniculus)	11.99	10	2	YES
139	P01870	Ig gamma chain C region (Oryctolagus cuniculus)	11.36	13	4	YES
140	G1U754	Histidine-rich glycoprotein (Oryctolagus cuniculus)	11	10	2	YES
141	P19007	Haptoglobin (Oryctolagus cuniculus)	11	9	3	YES
142	Q99574	Neuroserpin (Homo sapiens)	11	11	4	YES
143	Q01469	Fatty acid-binding protein, epidermal (Homo sapiens)	11	11	4	YES
144	Q92752	Tenascin-R (Homo sapiens)	11	11	3	YES
145	P62962	Profilin-1 (Mus musculus)	11	10	3	YES
146	Q13838-2	Isoform 2 of Spliceosome RNA helicase DDX39B (Homo sapiens)	11	11	3	YES
147	Q16518	Retinoid isomerohydrolase (Homo sapiens)	11	11	4	YES
148	O77768	Heterogeneous nuclear ribonucleoprotein C (Oryctolagus cuniculus)	11	11	3	YES
149	Q6YNR6	Protein S100-B (Oryctolagus cuniculus)	11	11	4	YES
150	Q16851	UTP--glucose-1-phosphate uridylyltransferase (Homo sapiens)	11	9	4	YES
151	Q92945	Far upstream element-binding protein 2 (Homo sapiens)	11	11	3	YES
152	O19049	Heterogeneous nuclear ribonucleoprotein K (Oryctolagus cuniculus)	11	11	3	YES
153	P68105	Elongation factor 1-alpha 1 (Oryctolagus cuniculus)	10.97	11	2	YES
154	A8MTJ3	Guanine nucleotide-binding protein G(t) subunit alpha-3 (Homo sapiens)	10.96	11	3	YES
155	G1TE68	Histone H2A (Oryctolagus cuniculus)	10.96	9	3	YES
156	Q08752	Peptidyl-prolyl cis-trans isomerase D (Homo sapiens)	10	9	3	YES
157	P46459	Vesicle-fusing ATPase (Homo sapiens)	10	10	3	YES
158	P00450	Ceruloplasmin (Homo sapiens)	10	10	4	YES
159	Q01082	Spectrin beta chain, non-erythrocytic 1 (Homo sapiens)	10	10	3	YES
160	P80404	4-aminobutyrate aminotransferase, mitochondrial (Homo sapiens)	10	10	3	YES
161	P30048	Thioredoxin-dependent peroxide reductase, mitochondrial (Homo sapiens)	10	10	3	YES
162	P19367	Hexokinase-1 (Homo sapiens)	10	9	3	YES
163	O95757	Heat shock 70 kDa protein 4L (Homo sapiens)	10	10	3	YES
164	G1T013	Malic enzyme (Oryctolagus cuniculus)	10	9	2	YES
165	Q28640	Histidine-rich glycoprotein (Fragment) (Oryctolagus cuniculus)	10	9	2	YES
166	Q15019	Septin-2 (Homo sapiens)	10	10	2	YES
167	G1SVB6	Glutamate dehydrogenase (Fragment) (Oryctolagus cuniculus)	10	10	3	YES
168	P50990	T-complex protein 1 subunit theta (Homo sapiens)	10	9	3	YES
169	Q00839	Heterogeneous nuclear ribonucleoprotein U (Homo sapiens)	10	10	2	YES
170	P10809	60 kDa heat shock protein, mitochondrial (Homo sapiens)	10	10	2	YES
171	P07954	Fumarate hydratase, mitochondrial (Homo sapiens)	9.97	10	3	YES
172	P41975	Extracellular superoxide dismutase [Cu-Zn] (Oryctolagus cuniculus)	9	9	2	YES
173	Q04446	1,4-alpha-glucan-branching enzyme (Homo sapiens)	9	9	3	YES
174	G1U6B2	Delta-aminolevulinic acid dehydratase (Oryctolagus cuniculus)	9	9	4	YES
175	O97764	Zeta-crystallin (Bos taurus)	9	9	3	YES
176	G1T1W6	Adenosylhomocysteinase (Oryctolagus cuniculus)	9	9	2	YES
177	P02170	Myoglobin (Oryctolagus cuniculus)	9	9	2	YES
178	G1SK00	Ubiquitin carboxyl-terminal hydrolase (Oryctolagus cuniculus)	9	9	3	YES
179	P30153	Serine/threonine-protein phosphatase 2A 65 kDa regulatory subunit A alpha isoform (Homo sapiens)	9	9	3	YES
180	P61764	Syntaxin-binding protein 1 (Homo sapiens)	9	9	2	YES
181	G1T4Q9	Proteasome subunit beta type (Fragment) (Oryctolagus cuniculus)	9	9	3	YES
182	G1SIV0	Inosine-5'-monophosphate dehydrogenase (Oryctolagus cuniculus)	9	9	3	YES
183	P31939	Bifunctional purine biosynthesis protein PURH (Homo sapiens)	9	9	3	YES
184	O19048	Poly(rC)-binding protein 1 (Oryctolagus cuniculus)	9	9	2	YES
185	P19338	Nucleolin (Homo sapiens)	9	8	2	YES
186	P23246	Splicing factor, proline- and glutamine-rich (Homo sapiens)	8.5	9	3	YES
187	Q9HC38-2	Isoform 2 of Glyoxalase domain-containing protein 4 (Homo sapiens)	8	8	3	YES
188	Q6P7Q4	Lactoylglutathione lyase (Rattus norvegicus)	8	8	3	YES
189	P07339	Cathepsin D (Homo sapiens)	8	8	2	YES
190	P29218	Inositol monophosphatase 1 (Homo sapiens)	8	8	3	YES
191	Q8TE99	2-phosphoxylose phosphatase 1 (Homo sapiens)	8	8	3	YES
192	P13355	Solute carrier family 2, facilitated glucose transporter member 1 (Oryctolagus cuniculus)	8	7	3	YES
193	G1TED0	Sulfurtransferase (Fragment) (Oryctolagus cuniculus)	8	8	4	YES
194	G1SNC0	Microtubule-associated protein (Oryctolagus cuniculus)	8	8	2	YES
195	P31942	Heterogeneous nuclear ribonucleoprotein H3 (Homo sapiens)	8	8	3	YES
196	P53789	Vitamin D-binding protein (Oryctolagus cuniculus)	8	8	3	YES
197	O95865	N(G),N(G)-dimethylarginine dimethylaminohydrolase 2 (Homo sapiens)	8	8	3	YES
198	G1TD51	Histone H4 (Fragment) (Oryctolagus cuniculus)	8	8	3	YES
199	P34057	Recoverin (Mus musculus)	8	8	2	YES
200	P21333	Filamin-A (Homo sapiens)	8	8	3	YES
201	A7X8X3	Hypoxanthine phosphoribosyltransferase (Oryctolagus cuniculus)	8	8	3	YES
202	Q92499	ATP-dependent RNA helicase DDX1 (Homo sapiens)	8	7	2	YES
203	G1TXI0	Peptidyl-prolyl cis-trans isomerase (Oryctolagus cuniculus)	7.94	8	3	YES
204	Q13822	Ectonucleotide pyrophosphatase/phosphodiesterase family member 2 (Homo sapiens)	7	7	2	YES
205	P01024	Complement C3 (Homo sapiens)	7	6	2	YES
206	Q8WN94	Acyl-CoA-binding protein (Oryctolagus cuniculus)	7	7	2	YES
207	P50502	Hsc70-interacting protein (Homo sapiens)	7	7	2	YES
208	Q0GA40	Lengsin (Oryctolagus cuniculus)	7	7	2	YES
209	Q96DG6	Carboxymethylenebutenolidase homolog (Homo sapiens)	7	7	3	YES
210	G1T2L1	Proteasome subunit alpha type (Oryctolagus cuniculus)	7	7	3	YES
211	Q15181	Inorganic pyrophosphatase (Homo sapiens)	7	7	3	YES
212	P27695	DNA-(apurinic or apyrimidinic site) lyase (Homo sapiens)	7	7	3	YES
213	Q8MK67	Phosphatidylethanolamine-binding protein 1 (Oryctolagus cuniculus)	7	7	3	YES
214	O43396	Thioredoxin-like protein 1 (Homo sapiens)	7	7	3	YES
215	G1U4P7	Superoxide dismutase (Fragment) (Oryctolagus cuniculus)	7	7	3	YES
216	Q9ULA0	Aspartyl aminopeptidase (Homo sapiens)	7	7	3	YES
217	Q86X76	Nitrilase homolog 1 (Homo sapiens)	7	7	3	YES
218	P13280	Glycogenin-1 (Oryctolagus cuniculus)	7	7	2	YES
219	P48643	T-complex protein 1 subunit epsilon (Homo sapiens)	7	7	2	YES
220	O14558	Heat shock protein beta-6 (Homo sapiens)	7	7	2	YES
221	P16930	Fumarylacetoacetase (Homo sapiens)	7	7	3	YES
222	P98049	Cytochrome c oxidase subunit 2 (Oryctolagus cuniculus)	7	7	2	YES
223	Q6B7M7	Cofilin-1 (Ovis aries)	7	6	2	YES
224	P15374	Ubiquitin carboxyl-terminal hydrolase isozyme L3 (Homo sapiens)	7	7	2	YES
225	O43390	Heterogeneous nuclear ribonucleoprotein R (Homo sapiens)	7	7	2	YES
226	P08107	Heat shock 70 kDa protein 1A/1B (Homo sapiens)	6.49	7	2	YES
227	P48147	Prolyl endopeptidase (Homo sapiens)	6	6	2	YES
228	P48637	Glutathione synthetase (Homo sapiens)	6	6	2	YES
229	P34913	Bifunctional epoxide hydrolase 2 (Homo sapiens)	6	6	2	YES
230	P62160	Calmodulin (Oryctolagus cuniculus)	6	6	2	YES
231	P05455	Lupus La protein (Homo sapiens)	6	6	2	YES
232	P50757	72 kDa type IV collagenase (Oryctolagus cuniculus)	6	6	2	YES
233	Q9UGM5	Fetuin-B (Homo sapiens)	6	6	2	YES
234	Q14103	Heterogeneous nuclear ribonucleoprotein D0 (Homo sapiens)	6	6	3	YES
235	P05413	Fatty acid-binding protein, heart (Homo sapiens)	6	6	2	YES
236	G1SKS8	Microtubule-associated protein (Oryctolagus cuniculus)	6	6	2	YES
237	P49368	T-complex protein 1 subunit gamma (Homo sapiens)	6	6	2	YES
238	P11177	Pyruvate dehydrogenase E1 component subunit beta, mitochondrial (Homo sapiens	6	6	2	YES
239	Q04323	UBX domain-containing protein 1 (Homo sapiens)	6	6	2	YES
240	P31948	Stress-induced-phosphoprotein 1 (Homo sapiens)	6	6	2	YES
241	Q63651	Rhodopsin kinase (Rattus norvegicus)	6	6	2	YES
242	P51662	Annexin A1 (Oryctolagus cuniculus)	6	6	2	YES
243	P55209	Nucleosome assembly protein 1-like 1 (Homo sapiens)	6	7	3	YES
244	Q17R60	Interphotoreceptor matrix proteoglycan 1 (Homo sapiens)	6	6	2	YES
245	Q12905	Interleukin enhancer-binding factor 2 (Homo sapiens)	6	6	2	YES
246	P05091	Aldehyde dehydrogenase, mitochondrial (Homo sapiens)	6	6	2	YES
247	P22695	Cytochrome b-c1 complex subunit 2, mitochondrial (Homo sapiens)	6	6	2	YES
248	O18750	Endoplasmin (Fragment) (Oryctolagus cuniculus)	6	6	2	YES
249	P31943	Heterogeneous nuclear ribonucleoprotein H (Homo sapiens)	5.97	5	2	YES
250	G1TQM9	40S ribosomal protein SA (Oryctolagus cuniculus)	5.92	6	2	YES
251	P16403	Histone H1.2 (Homo sapiens)	5.91	6	2	YES
252	Q14195	Dihydropyrimidinase-related protein 3 (Homo sapiens)	5.5	8	2	YES
253	Q9NY33	Dipeptidyl peptidase 3 (Homo sapiens)	5	4	2	YES
254	P62943	Peptidyl-prolyl cis-trans isomerase FKBP1A (Oryctolagus cuniculus)	5	5	2	YES
255	O14732	Inositol monophosphatase 2 (Homo sapiens)	5	5	2	YES
256	P21579	Synaptotagmin-1 (Homo sapiens)	5	5	2	YES
257	Q4PLJ0	NEDD8 (Oryctolagus cuniculus)	5	5	2	YES
258	G1T235	Proteasome subunit beta type (Oryctolagus cuniculus)	5	5	2	YES
259	O75947	ATP synthase subunit d, mitochondrial (Homo sapiens)	5	5	2	YES
260	Q16181	Septin-7 (Homo sapiens)	5	5	2	YES
261	Q9UJS0	Calcium-binding mitochondrial carrier protein Aralar2 (Homo sapiens)	5	5	2	YES
262	G1T3A6	Malic enzyme (Oryctolagus cuniculus)	5	5	2	YES
263	Q9BTT0	Acidic leucine-rich nuclear phosphoprotein 32 family member E (Homo sapiens)	5	5	2	YES
264	Q14019	Coactosin-like protein (Homo sapiens)	5	5	2	YES
265	Q9BY11	Protein kinase C and casein kinase substrate in neurons protein 1 (Homo sapiens)	5	5	2	YES
266	G1SWI7	Proteasome subunit alpha type (Oryctolagus cuniculus)	5	5	2	YES
267	P52597	Heterogeneous nuclear ribonucleoprotein F (Homo sapiens)	4.99	5	2	YES
268	P62081	40S ribosomal protein S7 (Homo sapiens)	4.96	5	2	YES
269	P05067	Amyloid beta A4 protein (Homo sapiens)	4.5	5	2	YES
270	G1TCM9	SH3 domain-binding glutamic acid-rich-like protein (Oryctolagus cuniculus)	4	4	2	YES
271	Q99733	Nucleosome assembly protein 1-like 4 (Homo sapiens)	4	5	2	YES
272	G1SM77	ATP synthase subunit gamma (Oryctolagus cuniculus)	4	4	2	YES
273	Q96AE4	Far upstream element-binding protein 1 (Homo sapiens)	4	4	2	YES
274	Q9BVA1	Tubulin beta-2B chain (Homo sapiens)	52.98	40	1	NO
275	Q13885	Tubulin beta-2A chain (Homo sapiens)	46.87	37	1	NO
276	G1T5F8	Lambda-crystallin (Oryctolagus cuniculus)	39	27	1	NO
277	P46406	Glyceraldehyde-3-phosphate dehydrogenase (Oryctolagus cuniculus)	31	22	1	NO
278	G1SPU6	Actin, cytoplasmic 1 (Fragment) (Oryctolagus cuniculus)	21	19	1	NO
279	P02525	Beta-crystallin A1 (Mus musculus)	12	10	1	NO
280	P00949	Phosphoglucomutase-1 (Oryctolagus cuniculus)	11	11	1	NO
281	O00764	Pyridoxal kinase (Homo sapiens)	7	7	1	NO
282	G1U9S7	T-complex protein 1 subunit alpha (Oryctolagus cuniculus)	7	7	1	NO
283	Q16352	Alpha-internexin (Homo sapiens)	6.98	7	1	NO
284	P07320	Gamma-crystallin D (Homo sapiens)	6.12	8	1	NO
285	G1TPK8	Neurofilament medium polypeptide (Oryctolagus cuniculus)	6	6	1	NO
286	P00883	Fructose-bisphosphate aldolase A (Oryctolagus cuniculus)	6	5	1	NO
287	G1T0H8	6-phosphofructokinase (Oryctolagus cuniculus)	6	5	1	NO
288	P20757	Angiotensinogen (Ovis aries)	6	6	1	NO
289	P27824	Calnexin (Homo sapiens)	6	6	1	NO
290	P20058	Hemopexin (Oryctolagus cuniculus)	6	4	1	NO
291	P22626	Heterogeneous nuclear ribonucleoproteins A2/B1 (Homo sapiens)	6	6	1	NO
292	P13645	Keratin, type I cytoskeletal 10 (Homo sapiens)	5.98	6	1	NO
293	G1U723	3alpha/17beta/20alpha-hydroxysteroid dehydrogenase (Oryctolagus cuniculus)	5.97	5	1	NO
294	G1SJS1	Histone H2B (Oryctolagus cuniculus)	5.95	6	1	NO
295	G1TBC1	Endoplasmin (Oryctolagus cuniculus)	5	5	1	NO
296	P36543	V-type proton ATPase subunit E 1 (Homo sapiens)	5	5	1	NO
297	P00569	Adenylate kinase isoenzyme 1 (Oryctolagus cuniculus)	5	4	1	NO
298	P51858	Hepatoma-derived growth factor (Homo sapiens)	5	5	1	NO
299	P08030	Adenine phosphoribosyltransferase (Mus musculus)	5	4	0	NO
300	P55083	Microfibril-associated glycoprotein 4 (Homo sapiens)	5	3	0	NO
301	Q12765	Secernin-1 (Homo sapiens)	5	5	1	NO
302	Q15102	Platelet-activating factor acetylhydrolase IB subunit gamma (Homo sapiens)	5	5	1	NO
303	G1T4X8	Proteasome subunit beta type (Oryctolagus cuniculus)	5	5	1	NO
304	O43175	D-3-phosphoglycerate dehydrogenase (Homo sapiens)	5	5	1	NO
305	P46926	Glucosamine-6-phosphate isomerase 1 (Homo sapiens)	5	5	1	NO
306	Q08863	Glutathione S-transferase alpha I (Oryctolagus cuniculus)	5	5	1	NO
307	P42126	Enoyl-CoA delta isomerase 1, mitochondrial (Homo sapiens)	5	4	1	NO
308	P61163	Alpha-centractin (Homo sapiens)	5	5	1	NO
309	O43488	Aflatoxin B1 aldehyde reductase member 2 (Homo sapiens)	5	5	1	NO
310	Q96FV2	Secernin-2 (Homo sapiens)	5	5	1	NO
311	Q96EE4	Coiled-coil domain-containing protein 126 (Homo sapiens)	5	4	0	NO
312	P30801	Protein S100-A6 (Oryctolagus cuniculus)	5	5	1	NO
313	Q8NBJ9	SID1 transmembrane family member 2 (Homo sapiens)	5	5	1	NO
314	P35080-2	Isoform IIb of Profilin-2 (Homo sapiens)	5	5	1	NO
315	P15559	NAD(P)H dehydrogenase [quinone] 1 (Homo sapiens)	5	4	1	NO
316	G1SSL0	Endoplasmic reticulum resident protein 29 (Fragment) (Oryctolagus cuniculus)	5	5	1	NO
317	P68003	Voltage-dependent anion-selective channel protein 2 (Oryctolagus cuniculus)	5	5	1	NO
318	P39687	Acidic leucine-rich nuclear phosphoprotein 32 family member A (Homo sapiens)	5	5	1	NO
319	O94760	N(G),N(G)-dimethylarginine dimethylaminohydrolase 1 (Homo sapiens)	5	5	1	NO
320	P61026	Ras-related protein Rab-10 (Homo sapiens)	4.99	5	1	NO
321	Q9NVA2	Septin-11 (Homo sapiens)	4.99	5	1	NO
322	P02252	Histone H1.4 (Oryctolagus cuniculus)	4.97	5	1	NO
323	Q80W21	Glutathione S-transferase Mu 7 (Mus musculus)	4.97	5	1	NO
324	P60981	Destrin (Homo sapiens)	4	4	1	NO
325	Q15435	Protein phosphatase 1 regulatory subunit 7 (Homo sapiens)	4	4	1	NO
326	O95154	Aflatoxin B1 aldehyde reductase member 3 (Homo sapiens)	4	4	1	NO
327	Q9D1A2	Cytosolic non-specific dipeptidase (Homo sapiens)	4	4	1	NO
328	O97862	Cystatin-C (Oryctolagus cuniculus)	4	4	1	NO
329	Q9CQ89	Protein CutA (Mus musculus)	4	3	0	NO
330	Q9NX46	Poly(ADP-ribose) glycohydrolase ARH3 (Homo sapiens)	4	4	1	NO
331	P09960	Leukotriene A-4 hydrolase (Homo sapiens)	4	4	1	NO
332	Q9BYH1	Seizure 6-like protein (Homo sapiens)	4	4	1	NO
333	P31097	Osteopontin (Oryctolagus cuniculus)	4	4	0	NO
334	P13619	ATP synthase F(0) complex subunit B1, mitochondrial (Bos taurus)	4	4	0	NO
335	P62493	Ras-related protein Rab-11A (Oryctolagus cuniculus)	4	4	1	NO
336	P62314	Small nuclear ribonucleoprotein Sm D1 (Homo sapiens)	4	4	0	NO
337	Q01059	Cytoplasmic aconitate hydratase (Oryctolagus cuniculus)	4	4	1	NO
338	O14773	Tripeptidyl-peptidase 1 (Homo sapiens)	4	4	0	NO
339	G1TED6	Annexin (Oryctolagus cuniculus)	4	4	0	NO
340	Q99523	Sortilin (Homo sapiens)	4	4	0	NO
341	O94811	Tubulin polymerization-promoting protein (Homo sapiens)	4	4	0	NO
342	Q9NQR4	Omega-amidase NIT2 (Homo sapiens)	4	4	1	NO
343	O43491	Band 4.1-like protein 2 (Homo sapiens)	4	4	1	NO
344	P25788	Proteasome subunit alpha type-3 (Homo sapiens)	4	4	1	NO
345	P15253	Calreticulin (Oryctolagus cuniculus)	4	4	1	NO
346	P40121	Macrophage-capping protein (Homo sapiens)	4	4	0	NO
347	Q9BVN2	RUN and SH3 domain-containing protein 1 (Homo sapiens)	4	4	1	NO
348	P48506	Glutamate--cysteine ligase catalytic subunit (Homo sapiens)	4	4	1	NO
349	P12337	Liver carboxylesterase 1 (Oryctolagus cuniculus)	4	4	0	NO
350	P80584	Tubulin-specific chaperone A (Oryctolagus cuniculus)	4	4	0	NO
351	P30740	Leukocyte elastase inhibitor (Homo sapiens)	4	4	0	NO
352	Q96G03	Phosphoglucomutase-2 (Homo sapiens)	4	4	0	NO
353	P21964	Catechol O-methyltransferase (Homo sapiens	4	4	1	NO
354	P01023	Alpha-2-macroglobulin (Homo sapiens)	4	4	1	NO
355	P04080	Cystatin-B (Homo sapiens)	4	4	1	NO
356	Q96CX2	BTB/POZ domain-containing protein KCTD12 (Homo sapiens)	4	4	1	NO
357	P34932	Heat shock 70 kDa protein 4 (Homo sapiens)	4	4	1	NO
358	G1SHD6	S-adenosylmethionine synthase (Oryctolagus cuniculus)	4	4	1	NO
359	Q92841	Probable ATP-dependent RNA helicase DDX17 (Homo sapiens)	4	4	1	NO
360	Q1KMD3	Heterogeneous nuclear ribonucleoprotein U-like protein 2 (Homo sapiens)	4	4	1	NO
361	Q16836	Hydroxyacyl-coenzyme A dehydrogenase, mitochondrial (Homo sapiens)	4	4	1	NO
362	Q8IZ83	Aldehyde dehydrogenase family 16 member A1 (Homo sapiens)	4	4	1	NO
363	P09936	Ubiquitin carboxyl-terminal hydrolase isozyme L1 (Homo sapiens)	4	4	1	NO
364	P24752	Acetyl-CoA acetyltransferase, mitochondrial (Homo sapiens)	4	4	1	NO
365	Q99460	26S proteasome non-ATPase regulatory subunit 1 (Homo sapiens)	4	4	1	NO
366	Q9BRA2	Thioredoxin domain-containing protein 17 (Homo sapiens)	4	4	1	NO
367	Q8N8N7	Prostaglandin reductase 2 (Homo sapiens)	4	4	1	NO
368	P18206	Vinculin (Homo sapiens)	4	2	0	NO
369	G1T432	Adenylyl cyclase-associated protein (Oryctolagus cuniculus)	4	4	1	NO
370	Q9Y2J2	Band 4.1-like protein 3 (Homo sapiens)	4	4	1	NO
371	P52272	Heterogeneous nuclear ribonucleoprotein M (Homo sapiens)	4	4	1	NO
372	Q96KP4	Cytosolic non-specific dipeptidase (Homo sapiens)	4	4	1	NO
373	Q14240	Eukaryotic initiation factor 4A-II (Homo sapiens)	3.99	3	1	NO
374	P00008	Cytochrome c (Oryctolagus cuniculus)	3.99	4	1	NO
375	P26583	High mobility group protein B2 (Homo sapiens)	3.98	4	1	NO
376	P09651	Heterogeneous nuclear ribonucleoprotein A1 (Homo sapiens)	3.93	4	1	NO
377	G1U9T4	Nucleoside diphosphate kinase (Oryctolagus cuniculus)	3.41	4	1	NO
378	P10065	Gamma-crystallin A (Rattus norvegicus)	3.16	5	1	NO
379	P00489	Glycogen phosphorylase, muscle form (Oryctolagus cuniculus)	3	3	1	NO
380	P36405	ADP-ribosylation factor-like protein 3 (Homo sapiens)	3	3	1	NO
381	P15289	Arylsulfatase A (Homo sapiens)	3	3	1	NO
382	P26639	Threonine--tRNA ligase, cytoplasmic (Homo sapiens)	3	3	1	NO
383	P24480	Protein S100-A11 (Oryctolagus cuniculus)	3	3	0	NO
384	O76070	Gamma-synuclein (Homo sapiens)	3	3	1	NO
385	O15075	Serine/threonine-protein kinase DCLK1 (Homo sapiens)	3	3	0	NO
386	P51693	Amyloid-like protein 1 (Homo sapiens)	3	2	0	NO
387	P14649	Myosin light chain 6B (Homo sapiens)	3	3	0	NO
388	Q13449	Limbic system-associated membrane protein (Homo sapiens)	3	3	0	NO
389	P26447	Protein S100-A4 (Homo sapiens)	3	3	1	NO
390	Q9UJU6	Drebrin-like protein (Homo sapiens)	3	3	1	NO
391	P11909	Glutathione peroxidase 1 (Oryctolagus cuniculus)	3	3	1	NO
392	Q6DKJ4	Nucleoredoxin (Homo sapiens)	3	3	1	NO
393	P12955	Xaa-Pro dipeptidase (Homo sapiens)	3	3	1	NO
394	G1U9T8	T-complex protein 1 subunit delta (Oryctolagus cuniculus)	3	3	1	NO
395	P54727	UV excision repair protein RAD23 homolog B (Homo sapiens)	3	2	1	NO
396	P21195	Protein disulfide-isomerase (Oryctolagus cuniculus)	3	3	1	NO
397	O43405	Cochlin (Homo sapiens)	3	3	1	NO
398	G1SUU7	tRNA-splicing ligase RtcB homolog (Oryctolagus cuniculus)	3	3	1	NO
399	Q9HB07	UPF0160 protein MYG1, mitochondrial (Homo sapiens)	3	3	1	NO
400	Q86UP2	Kinectin (Homo sapiens)	3	3	1	NO
401	Q02809	Procollagen-lysine,2-oxoglutarate 5-dioxygenase 1 (Homo sapiens)	3	3	1	NO
402	O60911	Cathepsin L2 (Homo sapiens)	3	3	1	NO
403	P78417	Glutathione S-transferase omega-1 (Homo sapiens)	3	3	0	NO
404	O77506	LIM and SH3 domain protein 1 (Oryctolagus cuniculus)	3	3	0	NO
405	G1SYM4	Alpha-1B-glycoprotein (Oryctolagus cuniculus)	3	3	0	NO
406	Q9Y600	Cysteine sulfinic acid decarboxylase (Homo sapiens)	3	3	0	NO
407	Q9UBW8	COP9 signalosome complex subunit 7a (Homo sapiens)	3	3	0	NO
408	Q28740	Basigin (Oryctolagus cuniculus)	3	3	0	NO
409	Q9NTK5	Obg-like ATPase 1 (Homo sapiens)	3	3	0	NO
410	P22458	Vitronectin (Oryctolagus cuniculus)	3	3	0	NO
411	P50914	60S ribosomal protein L14 (Homo sapiens)	3	3	0	NO
412	G1SDF2	Protein-L-isoaspartate O-methyltransferase (Oryctolagus cuniculus)	3	3	0	NO
413	Q9HBL8	NmrA-like family domain-containing protein 1 (Homo sapiens)	3	3	0	NO
414	Q92520	Protein FAM3C (Homo sapiens)	3	3	0	NO
415	Q96F85	CB1 cannabinoid receptor-interacting protein 1 (Homo sapiens)	3	3	0	NO
416	P13642	Serine--tRNA ligase, cytoplasmic (Fragment) (Oryctolagus cuniculus)	3	3	0	NO
417	P38117	Electron transfer flavoprotein subunit beta (Homo sapiens)	3	3	0	NO
418	P61604	10 kDa heat shock protein, mitochondrial (Homo sapiens)	3	3	0	NO
419	G1SJW7	Small nuclear ribonucleoprotein-associated protein (Oryctolagus cuniculus)	3	3	0	NO
420	O00533	Neural cell adhesion molecule L1-like protein (Homo sapiens)	3	3	0	NO
421	O43505	Beta-1,4-glucuronyltransferase 1 (Homo sapiens)	3	3	0	NO
422	Q0QF14	Succinate dehydrogenase complex subunit A (Oryctolagus cuniculus)	3	3	0	NO
423	Q00796	Sorbitol dehydrogenase (Homo sapiens)	3	3	0	NO
424	O75083	WD repeat-containing protein 1 (Homo sapiens)	3	3	0	NO
425	O76038	Secretagogin (Homo sapiens)	3	3	0	NO
426	A6QQL9	Signal recognition particle 14 kDa protein (Bos taurus)	3	3	0	NO
427	P63208	S-phase kinase-associated protein 1 (Homo sapiens)	3	3	0	NO
428	Q9UHG2	ProSAAS (Homo sapiens)	3	3	0	NO
429	G1TRH5	Coronin (Oryctolagus cuniculus)	3	3	0	NO
430	P50213	Isocitrate dehydrogenase [NAD] subunit alpha, mitochondrial (Homo sapiens)	3	3	0	NO
431	Q96FC7	Phytanoyl-CoA hydroxylase-interacting protein-like (Homo sapiens)	3	3	0	NO
432	Q13561	Dynactin subunit 2 (Homo sapiens)	3	3	0	NO
433	P00751	Complement factor B (Homo sapiens)	3	3	0	NO
434	P29694	Elongation factor 1-gamma (Oryctolagus cuniculus)	3	3	0	NO
435	Q9UNW1	Multiple inositol polyphosphate phosphatase 1 (Homo sapiens)	3	3	0	NO
436	Q8MJF1	Mimecan (Oryctolagus cuniculus)	3	3	0	NO
437	P48426	Phosphatidylinositol 5-phosphate 4-kinase type-2 alpha (Homo sapiens)	3	3	0	NO
438	P13611	Versican core protein (Homo sapiens)	3	3	0	NO
439	P10645	Chromogranin-A (Homo sapiens)	3	3	0	NO
440	Q09YN4	F-actin-capping protein subunit alpha-2 (Oryctolagus cuniculus)	3	3	0	NO
441	P83468	14 kDa phosphohistidine phosphatase (Oryctolagus cuniculus)	3	3	0	NO
442	G1SUK4	Mannose-6-phosphate isomerase (Oryctolagus cuniculus)	3	3	0	NO
443	Q810U4	Neuronal cell adhesion molecule (Mus musculus)	3	3	0	NO
444	P54920	Alpha-soluble NSF attachment protein (Homo sapiens)	3	3	0	NO
445	P62975	Ubiquitin (Oryctolagus cuniculus)	3	3	0	NO
446	Q9P1U1	Actin-related protein 3B (Homo sapiens)	3	3	0	NO
447	G1T2G4	Eukaryotic translation initiation factor 2 subunit 1 (Oryctolagus cuniculus)	3	3	0	NO
448	P13591	Neural cell adhesion molecule 1 (Homo sapiens)	3	3	0	NO
449	Q9H0W9	Ester hydrolase C11orf54 (Homo sapiens)	3	3	0	NO
450	P18124	60S ribosomal protein L7 (Homo sapiens)	3	3	1	NO
451	G1T3D9	40S ribosomal protein S8 (Fragment) (Oryctolagus cuniculus)	3	3	1	NO
452	Q92781	11-cis retinol dehydrogenase (Homo sapiens)	3	2	0	NO
453	Q96IU4	Alpha/beta hydrolase domain-containing protein 14B (Homo sapiens)	3	3	1	NO
454	Q9ULX7	Carbonic anhydrase 14 (Homo sapiens)	3	3	1	NO
455	Q99962	Endophilin-A1 (Homo sapiens)	3	3	1	NO
456	P38159	RNA-binding motif protein, X chromosome (Homo sapiens)	3	3	1	NO
457	P36957	Dihydrolipoyllysine-residue succinyltransferase component of 2-oxoglutarate dehydrogenase complex, mitochondrial (Homo sapiens)	3	3	1	NO
458	P00390	Glutathione reductase, mitochondrial (Homo sapiens)	3	3	1	NO
459	P56135	ATP synthase subunit f, mitochondrial (Mus musculus)	3	3	1	NO
460	P06748	Nucleophosmin (Homo sapiens)	3	3	1	NO
461	Q8WXF1	Paraspeckle component 1 (Homo sapiens)	3	3	1	NO
462	Q8IVA1	Purkinje cell protein 2 homolog (Homo sapiens)	3	3	1	NO
463	G1T813	Pyruvate dehydrogenase E1 component subunit alpha (Oryctolagus cuniculus)	3	3	1	NO
464	A7UJ11	Retinoschisin (Oryctolagus cuniculus)	3	3	1	NO
465	Q12906	Interleukin enhancer-binding factor 3 (Homo sapiens)	3	3	1	NO
466	G1T918	Proteasome subunit beta type (Oryctolagus cuniculus)	3	3	1	NO
467	G1SHV9	Proteasome subunit beta type (Fragment) (Oryctolagus cuniculus)	3	3	1	NO
468	P28331	NADH-ubiquinone oxidoreductase 75 kDa subunit, mitochondrial (Homo sapiens)	3	3	1	NO
469	P40826	Ubiquitin carboxyl-terminal hydrolase 14 (Oryctolagus cuniculus)	3	3	1	NO
470	O95716	Ras-related protein Rab-3D (Homo sapiens)	3	3	1	NO
471	O95861	3'(2'),5'-bisphosphate nucleotidase 1 (Homo sapiens)	3	3	1	NO
472	P14866	Heterogeneous nuclear ribonucleoprotein L (Homo sapiens)	3	3	1	NO
473	P47895	Aldehyde dehydrogenase family 1 member A3 (Homo sapiens)	3	3	1	NO
474	P35814	Protein phosphatase 1A (Oryctolagus cuniculus)	3	3	1	NO
475	O76054	SEC14-like protein 2 (Homo sapiens)	3	3	1	NO
476	Q5TZA2	Rootletin (Homo sapiens)	3	3	1	NO
477	G1SU71	Proteasome subunit beta type (Oryctolagus cuniculus)	3	3	1	NO
478	P49419	Alpha-aminoadipic semialdehyde dehydrogenase (Homo sapiens)	3	3	1	NO
479	Q14697	Neutral alpha-glucosidase AB (Homo sapiens)	3	3	1	NO
480	P53396	ATP-citrate synthase (Homo sapiens)	3	2	0	NO
481	G1T2I5	Reticulon (Fragment) (Oryctolagus cuniculus)	3	3	1	NO
482	Q9NQR9	Glucose-6-phosphatase 2 (Homo sapiens)	3	3	1	NO
483	P47859	6-phosphofructokinase type C (Oryctolagus cuniculus)	3	3	1	NO
484	G1SKF7	60S ribosomal protein L6 (Oryctolagus cuniculus)	2.98	3	1	NO
485	P61981	14-3-3 protein gamma (Homo sapiens)	2.5	3	1	NO
486	Q15233	Non-POU domain-containing octamer-binding protein (Homo sapiens)	2.5	3	1	NO
487	P05388	60S acidic ribosomal protein P0 (Homo sapiens)	2.5	3	1	NO
488	G1SRM4	Acyl-protein thioesterase 1 (Fragment) (Oryctolagus cuniculus)	2	2	1	NO
489	Q96E17	Ras-related protein Rab-3C (Homo sapiens)	2	2	1	NO
490	Q8HZQ5	Ezrin (Oryctolagus cuniculus)	2	2	1	NO
491	Q13432	Protein unc-119 homolog A (Homo sapiens)	2	2	1	NO
492	Q9TT37	Sodium/potassium-transporting ATPase subunit beta-1 (Oryctolagus cuniculus)	2	2	1	NO
493	P57721-5	Isoform 5 of Poly(rC)-binding protein 3 (Homo sapiens)	2	2	1	NO
494	P12664	Retinol-binding protein 3 (Fragment) (Oryctolagus cuniculus)	2	2	1	NO
495	P16870	Carboxypeptidase E (Homo sapiens)	2	2	1	NO
496	G1SR41	Stathmin (Fragment) (Oryctolagus cuniculus)	2	2	0	NO
497	Q8NER5	Activin receptor type-1C (Homo sapiens)	2	2	0	NO
498	Q9UIL1	Short coiled-coil protein (Homo sapiens)	2	2	0	NO
499	O94856	Neurofascin (Homo sapiens)	2	2	0	NO
500	P36955	Pigment epithelium-derived factor (Homo sapiens)	2	2	0	NO
501	P55263	Adenosine kinase (Homo sapiens)	2	2	0	NO
502	P09809	Apolipoprotein A-I (Oryctolagus cuniculus)	2	2	0	NO
503	G1TAX9	Synaptosomal-associated protein (Oryctolagus cuniculus)	2	2	0	NO
504	P29338	Eukaryotic translation initiation factor 4E (Oryctolagus cuniculus)	2	2	0	NO
505	P63150	Serine/threonine-protein phosphatase 2A 55 kDa regulatory subunit B alpha isoform (Oryctolagus cuniculus)	2	2	0	NO
506	Q9UBT2	SUMO-activating enzyme subunit 2 (Homo sapiens)	2	2	0	NO
507	P02602	Myosin light chain 1/3, skeletal muscle isoform (Oryctolagus cuniculus)	2	2	0	NO
508	Q28619	Na(+)/H(+) exchange regulatory cofactor NHE-RF1 (Oryctolagus cuniculus)	2	2	0	NO
509	O00231	26S proteasome non-ATPase regulatory subunit 11 (Homo sapiens)	2	2	0	NO
510	Q14028	Cyclic nucleotide-gated cation channel beta-1 (Homo sapiens)	2	2	0	NO
511	P98118	Vitamin K-dependent protein S (Fragment) (Oryctolagus cuniculus)	2	2	0	NO
512	P62826	GTP-binding nuclear protein Ran (Homo sapiens)	2	2	0	NO
513	Q01105	Protein SET (Homo sapiens)	2	2	0	NO
514	P02624	Parvalbumin alpha (Oryctolagus cuniculus)	2	2	0	NO
515	Q00325	Phosphate carrier protein, mitochondrial (Homo sapiens)	2	2	0	NO
516	P60983	Glia maturation factor beta (Homo sapiens)	2	2	0	NO
517	P58776	Tropomyosin beta chain (Oryctolagus cuniculus)	2	2	1	NO
518	P49593	Protein phosphatase 1F (Homo sapiens)	2	2	1	NO
519	P35579	Myosin-9 (Homo sapiens)	2	2	1	NO
520	Q9BZQ8	Protein Niban (Homo sapiens)	2	2	1	NO
521	A4L9J0	Lens fiber major intrinsic protein (Oryctolagus cuniculus)	2	2	0	NO
522	G1STE4	Sulfotransferase (Oryctolagus cuniculus)	2	2	0	NO
523	P78509	Reelin (Homo sapiens)	2	2	0	NO
524	P48747	Complement component C9 (Oryctolagus cuniculus)	2	2	0	NO
525	Q96PE2	Rho guanine nucleotide exchange factor 17 (Homo sapiens)	2	2	0	NO
526	G1TB36	Prothrombin (Oryctolagus cuniculus)	2	2	0	NO
527	P63244	Guanine nucleotide-binding protein subunit beta-2-like 1 (Homo sapiens)	2	2	0	NO
528	G1SFR8	40S ribosomal protein S12 (Oryctolagus cuniculus)	2	2	0	NO
529	P17050	Alpha-N-acetylgalactosaminidase (Homo sapiens)	2	2	1	NO
530	Q86VP6	Cullin-associated NEDD8-dissociated protein 1 (Homo sapiens)	2	2	1	NO
531	G1SUF9	Alpha-mannosidase (Oryctolagus cuniculus)	2	2	1	NO
532	P25227	Alpha-1-acid glycoprotein (Oryctolagus cuniculus)	2	2	1	NO
533	Q00577	Transcriptional activator protein Pur-alpha (Homo sapiens)	2	2	1	NO
534	Q9Y6C9	Mitochondrial carrier homolog 2 (Homo sapiens)	2	2	1	NO
535	O60506	Heterogeneous nuclear ribonucleoprotein Q (Homo sapiens)	2	2	1	NO
536	Q5T6V5	UPF0553 protein C9orf64 (Homo sapiens)	2	2	1	NO
537	Q53GQ0	Very-long-chain 3-oxoacyl-CoA reductase (Homo sapiens)	2	2	1	NO
538	Q9NTM9	Copper homeostasis protein cutC homolog (Homo sapiens)	2	2	1	NO
539	G1T0X2	Fibrinogen alpha chain (Oryctolagus cuniculus)	2	2	1	NO
540	Q9TTJ4	Inter-alpha-trypsin inhibitor heavy chain H1 (Oryctolagus cuniculus)	2	2	1	NO
541	P10160	Eukaryotic translation initiation factor 5A-1 (Oryctolagus cuniculus)	2	2	1	NO
542	Q9UNZ2	NSFL1 cofactor p47 (Homo sapiens)	2	2	1	NO
543	P09471	Guanine nucleotide-binding protein G(o) subunit alpha (Homo sapiens)	2	2	1	NO
544	P62269	40S ribosomal protein S18 (Homo sapiens)	2	2	1	NO
545	O75937	DnaJ homolog subfamily C member 8 (Homo sapiens)	2	2	0	NO
546	P01687	Ig kappa chain V region BS-5 (Oryctolagus cuniculus)	2	2	0	NO
547	O00244	Copper transport protein ATOX1 (Homo sapiens)	2	2	0	NO
548	P46783	40S ribosomal protein S10 (Homo sapiens)	2	2	0	NO
549	P01685	Ig kappa chain V region 4135 (Oryctolagus cuniculus)	2	2	0	NO
550	Q9H7C9	Mth938 domain-containing protein (Homo sapiens)	2	2	0	NO
551	Q99538	Legumain (Homo sapiens)	2	2	0	NO
552	Q8NHY0	Beta-1,4 N-acetylgalactosaminyltransferase 2 (Homo sapiens)	2	2	0	NO
553	O15540	Fatty acid-binding protein, brain (Homo sapiens)	2	2	0	NO
554	Q9UHY7	Enolase-phosphatase E1 (Homo sapiens)	2	2	0	NO
555	P62266	40S ribosomal protein S23 (Homo sapiens)	2	2	0	NO
556	Q6UWP2	Dehydrogenase/reductase SDR family member 11 (Homo sapiens)	2	2	0	NO
557	O75494	Serine/arginine-rich splicing factor 10 (Homo sapiens)	2	2	0	NO
558	Q9Y383	Putative RNA-binding protein Luc7-like 2 (Homo sapiens)	2	2	0	NO
559	Q9UKA9	Polypyrimidine tract-binding protein 2 (Homo sapiens)	2	2	0	NO
560	P30084	Enoyl-CoA hydratase, mitochondrial (Homo sapiens)	2	2	0	NO
561	P53787	Elongation factor 1-delta (Oryctolagus cuniculus)	2	2	0	NO
562	Q8TBC4	NEDD8-activating enzyme E1 catalytic subunit (Homo sapiens)	2	2	0	NO
563	P35237	Serpin B6 (Homo sapiens)	2	2	0	NO
564	Q3ZBY2	Transgelin-3 (Bos taurus)	2	2	0	NO
565	P01694	Ig kappa chain V region 3547 (Oryctolagus cuniculus)	2	2	0	NO
566	P15586	N-acetylglucosamine-6-sulfatase (Homo sapiens)	2	2	0	NO
567	Q15819	Ubiquitin-conjugating enzyme E2 variant 2 (Homo sapiens)	2	2	0	NO
568	P13521	Secretogranin-2 (Homo sapiens)	2	2	0	NO
569	P05386	60S acidic ribosomal protein P1 (Homo sapiens)	2	2	0	NO
570	Q9H0R4	Haloacid dehalogenase-like hydrolase domain-containing protein 2 (Homo sapiens)	2	2	0	NO
571	Q7YQK3	4F2 cell-surface antigen heavy chain (Oryctolagus cuniculus)	2	2	0	NO
572	Q92765	Secreted frizzled-related protein 3 (Homo sapiens)	2	2	0	NO
573	P24666	Low molecular weight phosphotyrosine protein phosphatase (Homo sapiens)	2	2	0	NO
574	P05154	Plasma serine protease inhibitor (Homo sapiens)	2	2	0	NO
575	P11498	Pyruvate carboxylase, mitochondrial (Homo sapiens)	2	2	0	NO
576	P53999	Activated RNA polymerase II transcriptional coactivator p15 (Homo sapiens)	2	2	0	NO
577	P63313	Thymosin beta-10 (Homo sapiens)	2	2	0	NO
578	Q13564	NEDD8-activating enzyme E1 regulatory subunit (Homo sapiens)	2	2	0	NO
579	Q9TTT7	Cytochrome c oxidase subunit 6A1, mitochondrial (Oryctolagus cuniculus)	2	2	0	NO
580	P01602	Ig kappa chain V-I region HK102 (Homo sapiens)	2	2	0	NO
581	G1T3D8	40S ribosomal protein S24 (Oryctolagus cuniculus)	2	2	0	NO
582	P80912	Histidine triad nucleotide-binding protein 1 (Oryctolagus cuniculus)	2	2	0	NO
583	G1T2C4	Transgelin (Oryctolagus cuniculus)	2	2	0	NO
584	G1TCV2	Guanine nucleotide-binding protein subunit gamma (Oryctolagus cuniculus)	2	2	0	NO
585	Q13492	Phosphatidylinositol-binding clathrin assembly protein (Homo sapiens)	2	2	0	NO
586	B7NZM0	Apolipoprotein A-IV (Predicted) (Oryctolagus cuniculus)	2	2	0	NO
587	P37802	Transgelin-2 (Homo sapiens)	2	2	0	NO
588	O00410	Importin-5 (Homo sapiens)	2	2	0	NO
589	Q13765	Nascent polypeptide-associated complex subunit alpha (Homo sapiens)	2	2	0	NO
590	P62318	Small nuclear ribonucleoprotein Sm D3 (Homo sapiens)	2	2	0	NO
591	G1T9V4	Proteasome subunit alpha type (Oryctolagus cuniculus)	2	2	0	NO
592	Q09028	Histone-binding protein RBBP4 (Homo sapiens)	2	2	0	NO
593	Q15691	Microtubule-associated protein RP/EB family member 1 (Homo sapiens)	2	2	0	NO
594	P08621	U1 small nuclear ribonucleoprotein 70 kDa (Homo sapiens)	2	2	0	NO
595	Q14558	Phosphoribosyl pyrophosphate synthase-associated protein 1 (Homo sapiens)	2	2	0	NO
596	P62913	60S ribosomal protein L11 (Homo sapiens)	2	2	0	NO
597	Q15293	Reticulocalbin-1 (Homo sapiens)	2	2	0	NO
598	Q9UHJ6	Sedoheptulokinase (Homo sapiens)	2	2	0	NO
599	P47804	RPE-retinal G protein-coupled receptor (Homo sapiens)	2	2	0	NO
600	G1T8W7	V-type proton ATPase subunit a (Oryctolagus cuniculus)	2	2	0	NO
601	P41250	Glycine--tRNA ligase (Homo sapiens)	2	2	0	NO
602	Q15637	Splicing factor 1 (Homo sapiens)	2	2	0	NO
603	Q9Y6X4	Soluble lamin-associated protein of 75 kDa (Homo sapiens)	2	2	0	NO
604	P35998	26S protease regulatory subunit 7 (Homo sapiens)	2	2	0	NO
605	Q9TT15	Voltage-dependent anion-selective channel protein 1 (Oryctolagus cuniculus)	2	2	0	NO
606	B6V9S8	Chaperonin-containing T-complex polypeptide eta subunit (Oryctolagus cuniculus)	2	2	0	NO
607	P61956	Small ubiquitin-related modifier 2 (Homo sapiens)	2	2	0	NO
608	O43776	Asparagine--tRNA ligase, cytoplasmic (Homo sapiens)	2	2	0	NO
609	P52758	Ribonuclease UK114 (Homo sapiens)	2	2	0	NO
610	Q9BPW8	Protein NipSnap homolog 1 (Homo sapiens)	2	2	0	NO
611	G1T361	Succinyl-CoA ligase subunit beta (Oryctolagus cuniculus)	2	2	0	NO
612	Q8TAT6	Nuclear protein localization protein 4 homolog (Homo sapiens)	2	2	0	NO
613	G1TII2	Reticulon (Fragment) (Oryctolagus cuniculus)	2	2	0	NO
614	Q8NBX0	Saccharopine dehydrogenase-like oxidoreductase (Homo sapiens)	2	2	0	NO
615	G1SZF7	Isocitrate dehydrogenase [NADP] (Oryctolagus cuniculus)	2	2	0	NO
616	O43143	Pre-mRNA-splicing factor ATP-dependent RNA helicase DHX15 (Homo sapiens)	2	2	0	NO
617	G1SI29	Elongation factor Tu (Oryctolagus cuniculus)	2	2	0	NO
618	Q06323	Proteasome activator complex subunit 1 (Homo sapiens)	2	2	0	NO
619	P98160	Basement membrane-specific heparan sulfate proteoglycan core protein (Homo sapiens)	2	2	0	NO
620	P11611	Serine/threonine-protein phosphatase 2A catalytic subunit beta isoform (Oryctolagus cuniculus)	2	2	0	NO
621	P01008	Antithrombin-III (Homo sapiens)	2	2	0	NO
622	P35611	Alpha-adducin (Homo sapiens)	2	2	0	NO
623	P43243	Matrin-3 (Homo sapiens)	2	2	0	NO
624	Q9NWV4	UPF0587 protein C1orf123 (Homo sapiens)	2	2	0	NO
625	A6NIH7	Protein unc-119 homolog B (Homo sapiens)	2	2	0	NO
626	O95670	V-type proton ATPase subunit G 2 (Homo sapiens)	2	2	0	NO
627	Q9NQW7	Xaa-Pro aminopeptidase 1 (Homo sapiens)	2	2	0	NO
628	O43809	Cleavage and polyadenylation specificity factor subunit 5 (Homo sapiens)	2	2	1	NO
629	Q9ULR3	Protein phosphatase 1H (Homo sapiens)	2	2	1	NO
630	P23396	40S ribosomal protein S3 (Homo sapiens)	2	2	1	NO
631	Q8NCW5	NAD(P)H-hydrate epimerase (Homo sapiens)	2	1	0	NO
632	O75396	Vesicle-trafficking protein SEC22b (Homo sapiens)	2	2	1	NO
633	Q96CN7	Isochorismatase domain-containing protein 1 (Homo sapiens)	2	2	1	NO
634	Q9UN36	Protein NDRG2 (Homo sapiens)	2	2	1	NO
635	P16499	Rod cGMP-specific 3',5'-cyclic phosphodiesterase subunit alpha (Homo sapiens)	2	1	0	NO
636	G1SPZ7	Glutathione peroxidase (Oryctolagus cuniculus)	2	2	1	NO
637	P31930	Cytochrome b-c1 complex subunit 1, mitochondrial (Homo sapiens)	2	2	1	NO
638	Q08211	ATP-dependent RNA helicase A (Homo sapiens)	2	2	1	NO
639	P60660-2	Isoform Smooth muscle of Myosin light polypeptide 6 (Homo sapiens)	2	2	1	NO
640	O14531	Dihydropyrimidinase-related protein 4 (Homo sapiens)	2	2	1	NO
641	G1SZV5	Apolipoprotein A-I (Oryctolagus cuniculus)	2	2	1	NO
642	G1TEM7	Annexin (Oryctolagus cuniculus)	1.99	2	0	NO
643	P09651-3	Isoform 2 of Heterogeneous nuclear ribonucleoprotein A1 (Homo sapiens)	1.99	2	0	NO
644	P08865	40S ribosomal protein SA (Homo sapiens)	1.98	2	1	NO
645	Q9UKX2	Myosin-2 (Homo sapiens)	1.98	2	1	NO
646	G1ST96	60S ribosomal protein L13 (Oryctolagus cuniculus)	1.98	2	1	NO
647	P31946	14-3-3 protein beta/alpha (Homo sapiens)	1.5	2	1	NO
648	Q95212	Tumor protein D52 (Oryctolagus cuniculus)	1	1	0	NO
649	Q28717	Serine/threonine-protein phosphatase 2A activator (Oryctolagus cuniculus)	1	1	0	NO
650	G1SMA6	Alpha-mannosidase (Oryctolagus cuniculus)	1	1	0	NO
651	P06912	Retinol-binding protein 4 (Oryctolagus cuniculus)	1	1	0	NO
652	O60936	Nucleolar protein 3 (Homo sapiens)	1	1	0	NO
653	Q9P121	Neurotrimin (Homo sapiens)	1	1	0	NO
654	O14737	Programmed cell death protein 5 (Homo sapiens)	1	1	0	NO
655	G1SQJ9	Ig kappa chain V-I region HK102 (Homo sapiens)	1	1	0	NO
656	U3KLX7	Uncharacterized protein (Oryctolagus cuniculus)	1	1	0	NO
657	Q9Y570	Protein phosphatase methylesterase 1 (Homo sapiens)	1	1	0	NO
658	G1SYS6	Acylphosphatase (Fragment) (Oryctolagus cuniculus)	1	1	0	NO
659	P61088	Ubiquitin-conjugating enzyme E2 N (Homo sapiens)	1	1	0	NO
660	G1TM33	Uncharacterized protein (Oryctolagus cuniculus)	1	1	0	NO
661	Q9BXJ4	Complement C1q tumor necrosis factor-related protein 3 (Homo sapiens)	1	1	0	NO
662	O75787	Renin receptor (Homo sapiens)	1	1	0	NO
663	P00511	6-phosphofructokinase, muscle type (Oryctolagus cuniculus)	1	1	0	NO
664	Q6UXD5	Seizure 6-like protein 2 (Homo sapiens)	1	1	0	NO
665	P42025	Beta-centractin (Homo sapiens)	1	1	0	NO
666	Q13907	Isopentenyl-diphosphate Delta-isomerase 1 (Homo sapiens)	1	1	0	NO
667	O60502	Protein O-GlcNAcase (Homo sapiens)	1	1	0	NO
668	Q96I24	Far upstream element-binding protein 3 (Homo sapiens)	1	1	0	NO
669	O00154-6	Isoform 6 of Cytosolic acyl coenzyme A thioester hydrolase (Homo sapiens)	1	1	0	NO
670	P39019	40S ribosomal protein S19 (Homo sapiens)	1	1	0	NO
671	P09429	High mobility group protein B1 (Homo sapiens)	1	1	0	NO
672	A0A0B5H675	Dihydrofolate reductase variant 3 (Oryctolagus cuniculus)	1	1	0	NO
673	Q12860	Contactin-1 (Homo sapiens)	1	1	0	NO
674	P53634	Dipeptidyl peptidase 1 (Homo sapiens)	1	1	0	NO
675	P01826	Ig heavy chain V-A1 region BS-5 (Oryctolagus cuniculus)	1	1	0	NO
676	P01847	Ig lambda chain C region (Oryctolagus cuniculus)	1	1	0	NO
677	Q9BRU9	rRNA-processing protein UTP23 homolog (Homo sapiens)	1	1	0	NO
678	Q08629	Testican-1 (Homo sapiens)	1	1	0	NO
679	Q92561	Phytanoyl-CoA hydroxylase-interacting protein (Homo sapiens)	1	1	0	NO
680	Q95223	Beta-arrestin-1 (Oryctolagus cuniculus)	1	1	0	NO
681	G1SRM8	SH3 domain-binding glutamic acid-rich-like protein (Oryctolagus cuniculus)	1	1	0	NO
682	A5PK51	Nicotinate phosphoribosyltransferase (Bos taurus)	1	1	0	NO
683	P17600	Synapsin-1 (Homo sapiens)	1	1	0	NO
684	Q86V88	Magnesium-dependent phosphatase 1 (Homo sapiens)	1	1	0	NO
685	G1SKT0	Branched-chain-amino-acid aminotransferase (Oryctolagus cuniculus)	1	1	0	NO
686	P30085	UMP-CMP kinase (Homo sapiens)	1	1	0	NO
687	P05113	Interleukin-5 (Homo sapiens)	1	1	0	NO
688	Q6Q6X0	14-3-3 protein theta (Oryctolagus cuniculus)	1	1	0	NO
689	Q96LD8	Sentrin-specific protease 8 (Homo sapiens)	1	1	0	NO
690	Q01484	Ankyrin-2 (Homo sapiens)	1	1	0	NO
691	Q9UNS2	COP9 signalosome complex subunit 3 (Homo sapiens)	1	1	0	NO
692	O97529	Annexin A8 (Oryctolagus cuniculus)	1	1	0	NO
693	P14136	Glial fibrillary acidic protein (Homo sapiens)	1	1	0	NO
694	P21291	Cysteine and glycine-rich protein 1 (Homo sapiens)	1	1	0	NO
695	Q13576	Ras GTPase-activating-like protein IQGAP2 (Homo sapiens)	1	1	0	NO
696	P61457	Pterin-4-alpha-carbinolamine dehydratase (Homo sapiens)	1	1	0	NO
697	B7NZM8	Tyrosine 3-monooxygenase/tryptophan 5-monooxygenase activation protein, eta polypeptide (Predicted) (Oryctolagus cuniculus)	1	1	0	NO
698	Q9H6Y7	E3 ubiquitin-protein ligase RNF167 (Homo sapiens)	1	1	0	NO
699	Q9Y5Z4	Heme-binding protein 2 (Homo sapiens)	1	1	0	NO
700	G1TKC4	Lysine--tRNA ligase (Oryctolagus cuniculus)	1	1	0	NO
701	Q61584	Fragile X mental retardation syndrome-related protein 1 (Mus musculus)	1	1	0	NO
702	P62244	40S ribosomal protein S15a (Homo sapiens)	1	1	0	NO
703	Q14203	Dynactin subunit 1 (Homo sapiens)	1	1	0	NO
704	Q8N5Z0	Kynurenine/alpha-aminoadipate aminotransferase, mitochondrial (Homo sapiens)	1	1	0	NO
705	G1TPW1	Uncharacterized protein (Oryctolagus cuniculus)	1	1	0	NO
706	Q9Y3D6	Mitochondrial fission 1 protein (Homo sapiens)	1	1	0	NO
707	P22234	Multifunctional protein ADE2 (Homo sapiens)	1	1	0	NO
708	G1SND0	Sulfhydryl oxidase (Oryctolagus cuniculus)	1	1	0	NO
709	Q9NPR2	Semaphorin-4B (Homo sapiens)	1	1	0	NO
710	P82979	SAP domain-containing ribonucleoprotein (Homo sapiens)	1	1	0	NO
711	Q14515	SPARC-like protein 1 (Homo sapiens)	1	1	0	NO
712	Q99598	Translin-associated protein X (Homo sapiens)	1	1	0	NO
713	G1T0D8	D-tyrosyl-tRNA(Tyr) deacylase (Oryctolagus cuniculus)	1	1	0	NO
714	P49902	Cytosolic purine 5'-nucleotidase (Homo sapiens)	1	1	0	NO
715	Q8TET4	Neutral alpha-glucosidase C (Homo sapiens)	1	1	0	NO
716	P51149	Ras-related protein Rab-7a (Homo sapiens)	1	1	0	NO
717	G1SJK3	NAD(P)(+)--arginine ADP-ribosyltransferase (Oryctolagus cuniculus)	1	1	0	NO
718	Q14344	Guanine nucleotide-binding protein subunit alpha-13 (Homo sapiens)	1	1	0	NO
719	Q96DE0	U8 snoRNA-decapping enzyme (Homo sapiens)	1	1	0	NO
720	P08628	Thioredoxin (Oryctolagus cuniculus)	1	1	0	NO
721	P49912	Rhodopsin (Oryctolagus cuniculus)	1	1	0	NO
722	G1T5Y1	Mitogen-activated protein kinase (Oryctolagus cuniculus)	1	1	0	NO
723	G1SLC2	Eukaryotic translation initiation factor 3 subunit F (Oryctolagus cuniculus)	1	1	0	NO
724	P43487	Ran-specific GTPase-activating protein (Homo sapiens)	1	1	0	NO
725	O43684	Mitotic checkpoint protein BUB3 (Homo sapiens)	1	1	0	NO
726	Q9H8H3	Methyltransferase-like protein 7A (Homo sapiens)	1	1	0	NO
727	Q9NSD9	Phenylalanine--tRNA ligase beta subunit (Homo sapiens)	1	1	0	NO
728	Q9HCB6	Spondin-1 (Homo sapiens)	1	1	0	NO
729	P62249	40S ribosomal protein S16 (Homo sapiens)	1	1	0	NO
730	P63027	Vesicle-associated membrane protein 2 (Homo sapiens)	1	1	0	NO
731	P55084	Trifunctional enzyme subunit beta, mitochondrial (Homo sapiens)	1	1	0	NO
732	P62139	Serine/threonine-protein phosphatase PP1-alpha catalytic subunit (Oryctolagus cuniculus)	1	1	0	NO
733	Q9TTT8	Cytochrome c oxidase subunit 4 isoform 1, mitochondrial (Oryctolagus cuniculus)	1	1	0	NO
734	P63010	AP-2 complex subunit beta (Homo sapiens)	1	1	0	NO
735	G1T519	Proteasome subunit alpha type (Oryctolagus cuniculus)	1	1	0	NO
736	P11240	Cytochrome c oxidase subunit 5A, mitochondrial (Rattus norvegicus)	1	1	0	NO
737	P01840	Ig kappa-b4 chain C region (Oryctolagus cuniculus)	1	1	0	NO
738	P07602	Prosaposin (Homo sapiens)	1	1	0	NO
739	Q9C005	Protein dpy-30 homolog (Homo sapiens)	1	1	0	NO
740	O95816	BAG family molecular chaperone regulator 2 (Homo sapiens)	1	1	0	NO
741	P02742	C-reactive protein (Oryctolagus cuniculus)	1	1	0	NO
742	Q8VHL5	Gamma-crystallin N (Mus musculus)	1	1	0	NO
743	G1SCJ8	Plasma protease C1 inhibitor (Oryctolagus cuniculus)	1	1	0	NO
744	Q8NBQ7	Aquaporin-11 (Homo sapiens)	1	1	0	NO
745	Q53HC9	Protein TSSC1 (Homo sapiens)	1	1	0	NO
746	P53985	Monocarboxylate transporter 1 (Homo sapiens)	1	1	0	NO
747	Q9BQA1	Methylosome protein 50 (Homo sapiens)	1	1	0	NO
748	Q95JG0	Phospholipid transfer protein (Oryctolagus cuniculus)	1	1	0	NO
749	G1T2F2	Peptidyl-prolyl cis-trans isomerase (Oryctolagus cuniculus)	1	1	0	NO
750	G1T8R1	Platelet-activating factor acetylhydrolase IB subunit alpha (Oryctolagus cuniculus)	1	1	0	NO
751	P78352	Disks large homolog 4 (Homo sapiens)	1	1	0	NO
752	Q9XS70	Coronin-1B (Oryctolagus cuniculus)	1	1	0	NO
753	G1TZY1	Amino acid transporter (Oryctolagus cuniculus)	1	1	0	NO
754	Q05193	Dynamin-1 (Homo sapiens)	1	1	0	NO
755	Q13642-5	Isoform 5 of Four and a half LIM domains protein 1 (Homo sapiens)	1	1	0	NO
756	P09874	Poly [ADP-ribose] polymerase 1 (Homo sapiens)	1	1	0	NO
757	P14461	Fibrinogen alpha chain (Fragment) (Oryctolagus cuniculus)	1	1	0	NO
758	G1U5U6	Uncharacterized protein (Oryctolagus cuniculus)	1	1	0	NO
759	P04460	Myosin-6 (Fragment) (Oryctolagus cuniculus)	1	1	0	NO
760	Q9Y224	UPF0568 protein C14orf166 (Homo sapiens)	1	1	0	NO
761	Q9HCJ6	Synaptic vesicle membrane protein VAT-1 homolog-like (Homo sapiens)	1	1	0	NO
762	Q13185	Chromobox protein homolog 3 (Homo sapiens)	1	1	0	NO
763	P54136	Arginine--tRNA ligase, cytoplasmic (Homo sapiens)	1	1	0	NO
764	P05165	Propionyl-CoA carboxylase alpha chain, mitochondrial (Homo sapiens)	1	1	0	NO
765	Q28685	Dystroglycan (Oryctolagus cuniculus)	1	1	0	NO
766	Q15121	Astrocytic phosphoprotein PEA-15 (Homo sapiens)	1	1	0	NO
767	G1TCV6	Guanine nucleotide-binding protein subunit gamma (Oryctolagus cuniculus)	1	1	0	NO
768	G1T9S4	Acetyltransferase component of pyruvate dehydrogenase complex (Oryctolagus cuniculus)	1	1	0	NO
769	Q99714	3-hydroxyacyl-CoA dehydrogenase type-2 (Homo sapiens)	1	1	0	NO
770	Q9GZP4	PITH domain-containing protein 1 (Homo sapiens)	1	1	0	NO
771	Q9BRX8	Redox-regulatory protein FAM213A (Homo sapiens)	1	1	0	NO
772	O95678	Keratin, type II cytoskeletal 75 (Homo sapiens)	1	1	0	NO
773	B7NZI5	Eukaryotic translation initiation factor 6 isoform a (Predicted) (Oryctolagus cuniculus)	1	1	0	NO
774	P10155	60 kDa SS-A/Ro ribonucleoprotein (Homo sapiens)	1	1	0	NO
775	P01011	Alpha-1-antichymotrypsin (Homo sapiens)	1	1	0	NO
776	Q6GMV3	Putative peptidyl-tRNA hydrolase PTRHD1 (Homo sapiens)	1	1	0	NO
777	Q61029-2	Isoform Delta of Lamina-associated polypeptide 2, isoforms beta/delta/epsilon/gamma (Mus musculus)	1	1	0	NO
778	Q95MF9	Chloride intracellular channel protein 1 (Oryctolagus cuniculus)	1	1	0	NO
779	G1U276	Succinyl-CoA ligase subunit beta (Oryctolagus cuniculus)	1	1	0	NO
780	P40429	60S ribosomal protein L13a (Homo sapiens)	1	1	0	NO
781	P62917	60S ribosomal protein L8 (Homo sapiens)	1	1	0	NO
782	Q13510	Acid ceramidase (Homo sapiens)	1	1	0	NO
783	O75915	PRA1 family protein 3 (Homo sapiens)	1	1	0	NO
784	P60953	Cell division control protein 42 homolog (Homo sapiens)	1	1	0	NO
785	Q96MR6	Cilia- and flagella-associated protein 57 (Homo sapiens)	1	1	0	NO
786	G1TM43	60S ribosomal protein L27 (Oryctolagus cuniculus)	1	1	0	NO
787	B8K1B7	Phosphoribosylglycinamide formyltransferase, phosphoribosylglycinamide synthetase, phosphoribosylaminoimidazole synthetase isoform 1 (Predicted) (Oryctolagus cuniculus)	1	1	0	NO
788	O60641	Clathrin coat assembly protein AP180 (Homo sapiens)	1	1	0	NO
789	Q8WTS6	Histone-lysine N-methyltransferase SETD7 (Homo sapiens)	1	1	0	NO
790	P22694	cAMP-dependent protein kinase catalytic subunit beta (Homo sapiens)	1	1	0	NO
791	P08708	40S ribosomal protein S17 (Homo sapiens)	1	1	0	NO
792	P04843	Dolichyl-diphosphooligosaccharide--protein glycosyltransferase subunit 1 (Homo sapiens)	1	1	0	NO
793	G1U6S3	Uncharacterized protein (Oryctolagus cuniculus)	1	1	0	NO
794	G1TPZ1	Galectin (Oryctolagus cuniculus)	1	1	0	NO
795	Q14980	Nuclear mitotic apparatus protein 1 (Homo sapiens)	1	1	0	NO
796	O95428	Papilin (Homo sapiens)	1	1	0	NO
797	O46379	Lumican (Fragment) (Oryctolagus cuniculus)	1	1	0	NO
798	Q13451	Peptidyl-prolyl cis-trans isomerase FKBP5 (Homo sapiens)	1	1	0	NO
799	G1T9P2	ATP-dependent (S)-NAD(P)H-hydrate dehydratase (Oryctolagus cuniculus)	1	1	0	NO
800	P62424	60S ribosomal protein L7a (Homo sapiens)	1	1	0	NO
801	Q02218	2-oxoglutarate dehydrogenase, mitochondrial (Homo sapiens)	1	1	0	NO
802	P48047	ATP synthase subunit O, mitochondrial (Homo sapiens)	1	1	0	NO
803	Q12904	Aminoacyl tRNA synthase complex-interacting multifunctional protein 1 (Homo sapiens)	1	1	0	NO
804	Q86U42	Polyadenylate-binding protein 2 (Homo sapiens)	1	1	0	NO
805	Q9BVG4	Protein PBDC1 (Homo sapiens)	1	1	0	NO
806	P55265	Double-stranded RNA-specific adenosine deaminase (Homo sapiens)	1	1	0	NO
807	Q99627	COP9 signalosome complex subunit 8 (Homo sapiens)	1	1	0	NO
808	O43186	Cone-rod homeobox protein (Homo sapiens)	1	1	0	NO
809	P46779	60S ribosomal protein L28 (Homo sapiens)	1	1	0	NO
810	P35222	Catenin beta-1 (Homo sapiens)	1	1	0	NO
811	P19943	60S acidic ribosomal protein P2 (Fragment) (Oryctolagus cuniculus)	1	1	0	NO
812	O75884	Putative hydrolase RBBP9 (Homo sapiens)	1	1	0	NO
813	Q9BWM7	Sideroflexin-3 (Homo sapiens)	1	1	0	NO
814	Q9Y4L1	Hypoxia up-regulated protein 1 (Homo sapiens)	1	1	0	NO
815	P62899	60S ribosomal protein L31 (Homo sapiens)	1	1	0	NO
816	P20062	Transcobalamin-2 (Homo sapiens)	1	1	0	NO
817	Q96GX5	Serine/threonine-protein kinase greatwall (Homo sapiens)	1	1	0	NO
818	P01116	GTPase KRas (Homo sapiens)	1	1	0	NO
819	Q9UPY8	Microtubule-associated protein RP/EB family member 3 (Homo sapiens)	1	1	0	NO
820	G1TSL1	Isocitrate dehydrogenase [NAD] subunit, mitochondrial (Oryctolagus cuniculus)	1	1	0	NO
821	Q8R050	Eukaryotic peptide chain release factor GTP-binding subunit ERF3A (Mus musculus)	1	1	0	NO
822	Q16531	DNA damage-binding protein 1 (Homo sapiens)	1	1	0	NO
823	Q9H0E2	Toll-interacting protein (Homo sapiens)	1	1	0	NO
824	Q8WU90	Zinc finger CCCH domain-containing protein 15 (Homo sapiens)	1	1	0	NO
825	O15067	Phosphoribosylformylglycinamidine synthase (Homo sapiens)	1	1	0	NO
826	P01042	Kininogen-1 (Homo sapiens)	1	1	0	NO
827	Q15084	Protein disulfide-isomerase A6 (Homo sapiens)	1	1	0	NO
828	P61020	Ras-related protein Rab-5B (Homo sapiens)	1	1	0	NO
829	Q14315	Filamin-C (Homo sapiens)	1	1	0	NO
830	O60256	Phosphoribosyl pyrophosphate synthase-associated protein 2 (Homo sapiens)	1	1	0	NO
831	G1SIT6	Actin-related protein 2/3 complex subunit 5 (Oryctolagus cuniculus)	1	1	0	NO
832	G1SZ37	3-hydroxyisobutyrate dehydrogenase (Oryctolagus cuniculus)	1	1	0	NO
833	Q8N163	Cell cycle and apoptosis regulator protein 2 (Homo sapiens)	1	1	0	NO
834	P30043	Flavin reductase (NADPH) (Homo sapiens)	1	1	0	NO
835	Q9NPJ3	Acyl-coenzyme A thioesterase 13 (Homo sapiens)	1	1	0	NO
836	G1SS70	40S ribosomal protein S3a (Oryctolagus cuniculus)	1	1	0	NO
837	Q14764	Major vault protein (Homo sapiens)	1	1	0	NO
838	P62273	40S ribosomal protein S29 (Homo sapiens)	1	1	0	NO
839	P51649	Succinate-semialdehyde dehydrogenase, mitochondrial (Homo sapiens)	1	1	0	NO
840	Q0VDG4	Secernin-3 (Homo sapiens)	1	1	0	NO
841	Q6UXI7	Vitrin (Homo sapiens)	1	1	0	NO
842	P56385	ATP synthase subunit e, mitochondrial (Homo sapiens)	1	1	0	NO
843	Q13630	GDP-L-fucose synthase (Homo sapiens)	1	1	0	NO
844	Q96T76	MMS19 nucleotide excision repair protein homolog (Homo sapiens)	1	1	0	NO
845	P40939	Trifunctional enzyme subunit alpha, mitochondrial (Homo sapiens)	1	1	0	NO
846	Q9Y266	Nuclear migration protein nudC (Homo sapiens)	1	1	0	NO
847	Q96LP2	Protein FAM81B (Homo sapiens)	1	1	0	NO
848	O75533	Splicing factor 3B subunit 1 (Homo sapiens)	1	1	0	NO
849	Q06787	Fragile X mental retardation protein 1 (Homo sapiens)	1	1	0	NO
850	Q9BUT1	3-hydroxybutyrate dehydrogenase type 2 (Homo sapiens)	1	1	0	NO
851	G1SQ22	Coatomer subunit gamma (Oryctolagus cuniculus)	1	1	0	NO
852	P53597	Succinyl-CoA ligase [ADP/GDP-forming] subunit alpha, mitochondrial (Homo sapiens)	1	1	0	NO
853	Q9Y6E2	Basic leucine zipper and W2 domain-containing protein 2 (Homo sapiens)	1	1	0	NO
854	P26640	Valine--tRNA ligase (Homo sapiens)	1	1	0	NO
855	P83731	60S ribosomal protein L24 (Homo sapiens)	1	1	0	NO
856	Q15363	Transmembrane emp24 domain-containing protein 2 (Homo sapiens)	1	1	0	NO
857	Q6ZS82	Regulator of G-protein signaling 9-binding protein (Homo sapiens)	1	1	0	NO
858	Q9Y3L3	SH3 domain-binding protein 1 (Homo sapiens)	1	1	0	NO
859	P33674	Casein kinase II subunit alpha (Oryctolagus cuniculus)	1	1	0	NO
860	Q9UHV9	Prefoldin subunit 2 (Homo sapiens)	1	1	0	NO
861	Q12931	Heat shock protein 75 kDa, mitochondrial (Homo sapiens)	1	1	0	NO
862	Q15833	Syntaxin-binding protein 2 (Homo sapiens)	0.99	1	0	NO
863	G1SSZ2	Histone H2A (Oryctolagus cuniculus)	0.99	1	0	NO
864	G1TA47	40S ribosomal protein S4 (Oryctolagus cuniculus)	0.99	1	0	NO
865	P62854	40S ribosomal protein S26 (Homo sapiens)	0.99	1	0	NO
866	Q13162	Peroxiredoxin-4 (Homo sapiens)	0.44	1	0	NO

## Sheet: Table D
	A comprehensive list of proteins identified in Mature Posterior (MP) group
	Uniprot ID	Protein Description	Total SC	Total Peptide	Number samples w/ >=2 Peptides	At least in 2 samples?(n=4)
1	P06733	Alpha-enolase (Homo sapiens)	445.28	167	3	YES
2	P08670	Vimentin (Homo sapiens)	396.54	272	4	YES
3	P11974	Pyruvate kinase PKM (Oryctolagus cuniculus)	168.98	147	4	YES
4	P07437	Tubulin beta chain (Homo sapiens)	167.68	125	3	YES
5	G1T652	Fructose-bisphosphate aldolase (Oryctolagus cuniculus)	142	100	4	YES
6	G1SVY8	Creatine kinase B-type (Oryctolagus cuniculus)	127	92	3	YES
7	G1TYG1	Glyceraldehyde-3-phosphate dehydrogenase (Oryctolagus cuniculus)	116.69	79	3	YES
8	G1T5S0	Retinol-binding protein 3 (Fragment) (Oryctolagus cuniculus)	106.98	90	3	YES
9	P62258	14-3-3 protein epsilon (Homo sapiens)	97.02	78	4	YES
10	P19134	Serotransferrin (Oryctolagus cuniculus)	86.98	67	4	YES
11	G1T7Z6	Phosphoglycerate kinase (Oryctolagus cuniculus)	86.88	73	3	YES
12	P30946	Heat shock protein HSP 90-alpha (Oryctolagus cuniculus)	83.87	68	3	YES
13	P09104	Gamma-enolase (Homo sapiens)	82.26	64	4	YES
14	P11142	Heat shock cognate 71 kDa protein (Homo sapiens)	82.09	77	3	YES
15	P15887	S-arrestin (Rattus norvegicus)	79	69	4	YES
16	G1TAJ3	L-lactate dehydrogenase (Oryctolagus cuniculus)	78.22	64	3	YES
17	P02493	Alpha-crystallin A chain (Oryctolagus cuniculus)	72.78	42	4	YES
18	Q16555	Dihydropyrimidinase-related protein 2 (Homo sapiens)	71.5	72	4	YES
19	G1SQY9	Trans-1,2-dihydrobenzene-1,2-diol dehydrogenase (Fragment) (Oryctolagus cuniculus)	70	34	3	YES
20	P02057	Hemoglobin subunit beta-1/2 (Oryctolagus cuniculus)	69	42	4	YES
21	G1SPU6	Actin, cytoplasmic 1 (Fragment) (Oryctolagus cuniculus)	68.79	62	3	YES
22	Q9BQE3	Tubulin alpha-1C chain (Homo sapiens)	65.26	51	3	YES
23	P00939	Triosephosphate isomerase (Oryctolagus cuniculus)	60	50	4	YES
24	G1TBL6	Clathrin heavy chain (Oryctolagus cuniculus)	56	56	4	YES
25	G1SQA8	ATP synthase subunit beta (Oryctolagus cuniculus)	54	47	4	YES
26	P41316	Alpha-crystallin B chain (Oryctolagus cuniculus)	52	34	3	YES
27	G1TAH7	Transketolase (Oryctolagus cuniculus)	51	40	3	YES
28	Q007T1	Beta-crystallin B1 (Sus scrofa)	50	38	3	YES
29	P14755	Lambda-crystallin (Oryctolagus cuniculus)	49	33	2	YES
30	P09211	Glutathione S-transferase P (Homo sapiens)	48	38	3	YES
31	Q9N1E2	Glucose-6-phosphate isomerase (Oryctolagus cuniculus)	46	42	3	YES
32	G1SKT4	ATP synthase subunit alpha (Oryctolagus cuniculus)	45	41	4	YES
33	G1T332	Aspartate aminotransferase (Oryctolagus cuniculus)	45	37	3	YES
34	P07489	Transthyretin (Oryctolagus cuniculus)	44	32	4	YES
35	Q14194	Dihydropyrimidinase-related protein 1 (Homo sapiens)	43.49	48	3	YES
36	A2IBH5	Beta-crystallin B2 (Oryctolagus cuniculus)	43	37	4	YES
37	Q29504	Ubiquitin-like modifier-activating enzyme 1 (Oryctolagus cuniculus)	43	40	3	YES
38	P00919	Carbonic anhydrase 2 (Oryctolagus cuniculus)	43	37	3	YES
39	G1U9S2	Serum albumin (Oryctolagus cuniculus)	43	40	3	YES
40	P01948	Hemoglobin subunit alpha-1/2 (Oryctolagus cuniculus)	43	24	3	YES
41	B7NZQ6	GDP dissociation inhibitor 1 (Predicted) (Oryctolagus cuniculus)	41	34	3	YES
42	B7NZE9	Creatine kinase, mitochondrial 1A (Predicted) (Oryctolagus cuniculus)	39	34	3	YES
43	P12271	Retinaldehyde-binding protein 1 (Homo sapiens)	39	34	3	YES
44	G1SW00	Glutamine synthetase (Oryctolagus cuniculus)	39	32	3	YES
45	P55072	Transitional endoplasmic reticulum ATPase (Homo sapiens)	39	35	3	YES
46	Q06830	Peroxiredoxin-1 (Homo sapiens)	38.5	35	4	YES
47	Q9JJU9	Beta-crystallin B3 (Mus musculus)	38	30	3	YES
48	P0C0L4	Complement C4-A (Homo sapiens)	38	35	3	YES
49	G1T765	Malate dehydrogenase (Fragment) (Oryctolagus cuniculus)	34	25	3	YES
50	P55786	Puromycin-sensitive aminopeptidase (Homo sapiens)	34	34	4	YES
51	Q13813	Spectrin alpha chain, non-erythrocytic 1 (Homo sapiens)	34	33	3	YES
52	P21281	V-type proton ATPase subunit B, brain isoform (Homo sapiens)	34	29	3	YES
53	B6V9S9	Chaperonin-containing T-complex polypeptide beta subunit (Oryctolagus cuniculus)	33	29	3	YES
54	P38606	V-type proton ATPase catalytic subunit A (Homo sapiens)	32	30	3	YES
55	P12345	Aspartate aminotransferase, mitochondrial (Oryctolagus cuniculus)	31	26	3	YES
56	P80508	Prostaglandin-E(2) 9-reductase (Oryctolagus cuniculus)	30.46	29	3	YES
57	P46821	Microtubule-associated protein 1B (Homo sapiens)	29.5	30	3	YES
58	P18669	Phosphoglycerate mutase 1 (Homo sapiens)	29.5	22	4	YES
59	Q9TTC6	Peptidyl-prolyl cis-trans isomerase A (Oryctolagus cuniculus)	28.94	18	4	YES
60	Q8MI17	Retinal dehydrogenase 1 (Oryctolagus cuniculus)	28	27	3	YES
61	P30101	Protein disulfide-isomerase A3 (Homo sapiens)	28	28	4	YES
62	Q14894	Ketimine reductase mu-crystallin (Homo sapiens)	28	25	4	YES
63	I4DEZ5	Aldo-keto reductase family 1, member B19 (Oryctolagus cuniculus)	28	26	3	YES
64	P02529	Gamma-crystallin C (Rattus norvegicus)	27.58	30	3	YES
65	P62873	Guanine nucleotide-binding protein G(I)/G(S)/G(T) subunit beta-1 (Homo sapiens)	27.54	24	4	YES
66	P25704	Beta-enolase (Oryctolagus cuniculus)	27.28	30	3	YES
67	G1SQG5	Malate dehydrogenase (Oryctolagus cuniculus)	27	27	3	YES
68	P00563	Creatine kinase M-type (Oryctolagus cuniculus)	27	27	3	YES
69	P47844	Carbonyl reductase [NADPH] 1 (Oryctolagus cuniculus)	26.91	26	3	YES
70	Q9XSC5	Clusterin (Oryctolagus cuniculus)	26	26	3	YES
71	O77622	T-complex protein 1 subunit zeta (Oryctolagus cuniculus)	26	21	3	YES
72	P38646	Stress-70 protein, mitochondrial (Homo sapiens)	25	25	3	YES
73	P68105	Elongation factor 1-alpha 1 (Oryctolagus cuniculus)	24.91	25	3	YES
74	Q16774	Guanylate kinase (Homo sapiens)	24	23	4	YES
75	P30041	Peroxiredoxin-6 (Homo sapiens)	24	20	4	YES
76	Q99798	Aconitate hydratase, mitochondrial (Homo sapiens)	24	23	3	YES
77	P49189	4-trimethylaminobutyraldehyde dehydrogenase (Homo sapiens)	24	21	3	YES
78	G1SIB9	Phosphorylase (Fragment) (Oryctolagus cuniculus)	23.99	24	3	YES
79	P28838	Cytosol aminopeptidase (Homo sapiens)	23	21	4	YES
80	G1T7Z0	6-phosphogluconate dehydrogenase, decarboxylating (Oryctolagus cuniculus)	22	19	4	YES
81	P29762	Cellular retinoic acid-binding protein 1 (Homo sapiens)	22	22	4	YES
82	G1TYA7	L-lactate dehydrogenase (Oryctolagus cuniculus)	21.5	20	2	YES
83	O18750	Endoplasmin (Fragment) (Oryctolagus cuniculus)	21.32	22	4	YES
84	A4L9I8	Beta-crystallin S (Oryctolagus cuniculus)	21	15	3	YES
85	P53673	Beta-crystallin A4 (Homo sapiens)	21	18	3	YES
86	Q99729	Heterogeneous nuclear ribonucleoprotein A/B (Homo sapiens)	21	19	3	YES
87	P13861	cAMP-dependent protein kinase type II-alpha regulatory subunit (Homo sapiens)	21	19	3	YES
88	O19048	Poly(rC)-binding protein 1 (Oryctolagus cuniculus)	20.66	21	4	YES
89	O77560	Phosducin (Canis familiaris)	20	18	3	YES
90	P14550	Alcohol dehydrogenase [NADP(+)] (Homo sapiens)	19	19	3	YES
91	Q16518	Retinoid isomerohydrolase (Homo sapiens)	19	16	4	YES
92	P10809	60 kDa heat shock protein, mitochondrial (Homo sapiens)	19	18	4	YES
93	P46409	Glutathione S-transferase Mu 1 (Oryctolagus cuniculus)	18.94	18	2	YES
94	O19049	Heterogeneous nuclear ribonucleoprotein K (Oryctolagus cuniculus)	18	18	4	YES
95	G1SVH0	Adenosylhomocysteinase (Oryctolagus cuniculus)	18	18	4	YES
96	O77768	Heterogeneous nuclear ribonucleoprotein C (Oryctolagus cuniculus)	18	17	4	YES
97	Q13228	Selenium-binding protein 1 (Homo sapiens)	18	18	3	YES
98	P13637	Sodium/potassium-transporting ATPase subunit alpha-3 (Homo sapiens)	17.95	18	2	YES
99	A4L9I9	Beta-crystallin A2 (Oryctolagus cuniculus)	17	16	3	YES
100	G1STZ4	Glucose-6-phosphate 1-dehydrogenase (Oryctolagus cuniculus)	17	17	3	YES
101	P13355	Solute carrier family 2, facilitated glucose transporter member 1 (Oryctolagus cuniculus)	17	16	4	YES
102	G1SK00	Ubiquitin carboxyl-terminal hydrolase (Oryctolagus cuniculus)	17	16	3	YES
103	G1SQS1	Aldose 1-epimerase (Oryctolagus cuniculus)	17	15	3	YES
104	P30048	Thioredoxin-dependent peroxide reductase, mitochondrial (Homo sapiens)	17	17	4	YES
105	P06454	Prothymosin alpha (Homo sapiens)	17	9	3	YES
106	Q92945	Far upstream element-binding protein 2 (Homo sapiens)	17	17	3	YES
107	P21333	Filamin-A (Homo sapiens)	16.5	17	4	YES
108	Q16143	Beta-synuclein (Homo sapiens)	16.5	17	3	YES
109	P11021	78 kDa glucose-regulated protein (Homo sapiens)	16.33	18	2	YES
110	P35574	Glycogen debranching enzyme (Oryctolagus cuniculus)	16	16	3	YES
111	Q01082	Spectrin beta chain, non-erythrocytic 1 (Homo sapiens)	16	16	3	YES
112	Q14974	Importin subunit beta-1 (Homo sapiens)	16	16	4	YES
113	P53396	ATP-citrate synthase (Homo sapiens)	16	16	3	YES
114	P22676	Calretinin (Homo sapiens)	16	16	3	YES
115	O95757	Heat shock 70 kDa protein 4L (Homo sapiens)	16	16	3	YES
116	G1SSK8	Citrate synthase (Fragment) (Oryctolagus cuniculus)	16	16	3	YES
117	P26038	Moesin (Homo sapiens)	15.99	16	3	YES
118	G1T7F1	Histone H2B (Oryctolagus cuniculus)	15.98	11	2	YES
119	G1TXI0	Peptidyl-prolyl cis-trans isomerase (Oryctolagus cuniculus)	15.8	15	3	YES
120	P08107	Heat shock 70 kDa protein 1A/1B (Homo sapiens)	15.49	16	2	YES
121	G1T2I5	Reticulon (Fragment) (Oryctolagus cuniculus)	15	14	3	YES
122	Q9UBM4	Opticin (Homo sapiens)	15	14	3	YES
123	Q13838-2	Isoform 2 of Spliceosome RNA helicase DDX39B (Homo sapiens)	15	15	3	YES
124	O94985	Calsyntenin-1 (Homo sapiens)	15	15	3	YES
125	P09455	Retinol-binding protein 1 (Homo sapiens)	15	14	4	YES
126	P19338	Nucleolin (Homo sapiens)	15	13	3	YES
127	Q00839	Heterogeneous nuclear ribonucleoprotein U (Homo sapiens)	15	15	3	YES
128	P05141	ADP/ATP translocase 2 (Homo sapiens)	15	12	3	YES
129	Q17R60	Interphotoreceptor matrix proteoglycan 1 (Homo sapiens)	15	14	3	YES
130	A8MTJ3	Guanine nucleotide-binding protein G(t) subunit alpha-3 (Homo sapiens)	14.91	14	3	YES
131	P02525	Beta-crystallin A1 (Mus musculus)	14	12	2	YES
132	P10768	S-formylglutathione hydrolase (Homo sapiens)	14	13	3	YES
133	Q96BW5	Phosphotriesterase-related protein (Homo sapiens)	14	14	3	YES
134	Q99497	Protein deglycase DJ-1 (Homo sapiens)	14	14	4	YES
135	G1SNC0	Microtubule-associated protein (Oryctolagus cuniculus)	14	14	3	YES
136	P06396	Gelsolin (Homo sapiens)	14	14	3	YES
137	O43707	Alpha-actinin-4 (Homo sapiens)	13.99	14	2	YES
138	P10066	Gamma-crystallin B (Rattus norvegicus)	13.29	16	2	YES
139	P19367	Hexokinase-1 (Homo sapiens)	13	14	3	YES
140	P62975	Ubiquitin (Oryctolagus cuniculus)	13	10	4	YES
141	G1SI20	Isocitrate dehydrogenase [NADP] (Oryctolagus cuniculus)	13	12	3	YES
142	P23035	Alpha-1-antiproteinase F (Oryctolagus cuniculus)	13	11	3	YES
143	P60953	Cell division control protein 42 homolog (Homo sapiens)	13	12	3	YES
144	P10658	Phosphoserine aminotransferase (Oryctolagus cuniculus)	13	13	3	YES
145	P50990	T-complex protein 1 subunit theta (Homo sapiens)	13	13	3	YES
146	O43491	Band 4.1-like protein 2 (Homo sapiens)	13	13	3	YES
147	P34057	Recoverin (Mus musculus)	13	13	3	YES
148	G1U754	Histidine-rich glycoprotein (Oryctolagus cuniculus)	13	13	3	YES
149	P22626	Heterogeneous nuclear ribonucleoproteins A2/B1 (Homo sapiens)	13	13	4	YES
150	Q96KP4	Cytosolic non-specific dipeptidase (Homo sapiens)	13	13	2	YES
151	P48643	T-complex protein 1 subunit epsilon (Homo sapiens)	13	13	3	YES
152	P36543	V-type proton ATPase subunit E 1 (Homo sapiens)	13	13	3	YES
153	P62962	Profilin-1 (Mus musculus)	13	12	3	YES
154	P51149	Ras-related protein Rab-7a (Homo sapiens)	12.96	13	2	YES
155	G1T4Q9	Proteasome subunit beta type (Fragment) (Oryctolagus cuniculus)	12	12	3	YES
156	Q15019	Septin-2 (Homo sapiens)	12	12	3	YES
157	O43708	Maleylacetoacetate isomerase (Homo sapiens)	12	8	3	YES
158	Q96E17	Ras-related protein Rab-3C (Homo sapiens)	11.99	12	2	YES
159	Q6B7M7	Cofilin-1 (Ovis aries)	11.49	9	4	YES
160	P31943	Heterogeneous nuclear ribonucleoprotein H (Homo sapiens)	11.35	12	3	YES
161	G1T0H8	6-phosphofructokinase (Oryctolagus cuniculus)	11.3	11	2	YES
162	G1SVB6	Glutamate dehydrogenase (Fragment) (Oryctolagus cuniculus)	11	11	3	YES
163	Q9UBP4	Dickkopf-related protein 3 (Homo sapiens)	11	11	3	YES
164	O97764	Zeta-crystallin (Bos taurus)	11	11	3	YES
165	P21195	Protein disulfide-isomerase (Oryctolagus cuniculus)	11	11	3	YES
166	Q6YNR6	Protein S100-B (Oryctolagus cuniculus)	11	11	3	YES
167	P61764	Syntaxin-binding protein 1 (Homo sapiens)	11	11	3	YES
168	O43390	Heterogeneous nuclear ribonucleoprotein R (Homo sapiens)	11	12	3	YES
169	P30153	Serine/threonine-protein phosphatase 2A 65 kDa regulatory subunit A alpha isoform (Homo sapiens)	11	11	3	YES
170	G1T1W6	Adenosylhomocysteinase (Oryctolagus cuniculus)	11	11	3	YES
171	G1T013	Malic enzyme (Oryctolagus cuniculus)	11	11	3	YES
172	Q16851	UTP--glucose-1-phosphate uridylyltransferase (Homo sapiens)	11	10	3	YES
173	Q63651	Rhodopsin kinase (Rattus norvegicus)	11	11	3	YES
174	G1SSL0	Endoplasmic reticulum resident protein 29 (Fragment) (Oryctolagus cuniculus)	11	11	3	YES
175	Q12906	Interleukin enhancer-binding factor 3 (Homo sapiens)	11	11	2	YES
176	P31948	Stress-induced-phosphoprotein 1 (Homo sapiens)	11	11	3	YES
177	P80177	Macrophage migration inhibitory factor (Bos taurus)	11	8	3	YES
178	Q92499	ATP-dependent RNA helicase DDX1 (Homo sapiens)	11	9	3	YES
179	G1SJS1	Histone H2B (Oryctolagus cuniculus)	10.89	11	2	YES
180	P15259	Phosphoglycerate mutase 2 (Homo sapiens)	10.5	13	3	YES
181	P18287	Apolipoprotein E (Oryctolagus cuniculus)	10	10	3	YES
182	G1TED6	Annexin (Oryctolagus cuniculus)	10	8	2	YES
183	P48774	Glutathione S-transferase Mu 5 (Mus musculus)	10	8	2	YES
184	P11177	Pyruvate dehydrogenase E1 component subunit beta, mitochondrial (Homo sapiens)	10	10	4	YES
185	P61026	Ras-related protein Rab-10 (Homo sapiens)	10	9	2	YES
186	G1U4P7	Superoxide dismutase (Fragment) (Oryctolagus cuniculus)	10	8	4	YES
187	Q9HC38-2	Isoform 2 of Glyoxalase domain-containing protein 4 (Homo sapiens)	10	8	3	YES
188	P46459	Vesicle-fusing ATPase (Homo sapiens)	10	10	3	YES
189	Q12905	Interleukin enhancer-binding factor 2 (Homo sapiens)	10	10	3	YES
190	A7X8X3	Hypoxanthine phosphoribosyltransferase (Oryctolagus cuniculus)	10	10	3	YES
191	P09417	Dihydropteridine reductase (Homo sapiens)	10	10	3	YES
192	P61604	10 kDa heat shock protein, mitochondrial (Homo sapiens)	10	9	2	YES
193	P31942	Heterogeneous nuclear ribonucleoprotein H3 (Homo sapiens)	10	10	3	YES
194	P05091	Aldehyde dehydrogenase, mitochondrial (Homo sapiens)	10	10	2	YES
195	P01870	Ig gamma chain C region (Oryctolagus cuniculus)	9.1	10	3	YES
196	Q9N0Z6	Sodium/potassium-transporting ATPase subunit alpha-1 (Oryctolagus cuniculus)	9	9	2	YES
197	G1U9T8	T-complex protein 1 subunit delta (Oryctolagus cuniculus)	9	9	3	YES
198	G1SIV0	Inosine-5'-monophosphate dehydrogenase (Oryctolagus cuniculus)	9	9	2	YES
199	O43175	D-3-phosphoglycerate dehydrogenase (Homo sapiens)	9	9	2	YES
200	P13280	Glycogenin-1 (Oryctolagus cuniculus)	9	9	2	YES
201	G1SWI7	Proteasome subunit alpha type (Oryctolagus cuniculus)	9	8	4	YES
202	G1SN21	Purine nucleoside phosphorylase (Fragment) (Oryctolagus cuniculus)	9	9	3	YES
203	P04792	Heat shock protein beta-1 (Homo sapiens)	9	9	3	YES
204	G1U9S7	T-complex protein 1 subunit alpha (Oryctolagus cuniculus)	9	9	3	YES
205	G1T2L1	Proteasome subunit alpha type (Oryctolagus cuniculus)	9	9	3	YES
206	Q04446	1,4-alpha-glucan-branching enzyme (Homo sapiens)	9	9	3	YES
207	P49368	T-complex protein 1 subunit gamma (Homo sapiens)	9	9	3	YES
208	P68003	Voltage-dependent anion-selective channel protein 2 (Oryctolagus cuniculus)	9	9	2	YES
209	G1SUU7	tRNA-splicing ligase RtcB homolog (Oryctolagus cuniculus)	9	9	3	YES
210	O94760	N(G),N(G)-dimethylarginine dimethylaminohydrolase 1 (Homo sapiens)	9	9	3	YES
211	P80404	4-aminobutyrate aminotransferase, mitochondrial (Homo sapiens)	9	9	2	YES
212	P07339	Cathepsin D (Homo sapiens)	9	9	2	YES
213	P26640	Valine--tRNA ligase (Homo sapiens)	9	8	3	YES
214	P39687	Acidic leucine-rich nuclear phosphoprotein 32 family member A (Homo sapiens)	9	9	3	YES
215	G1SNC4	Adenylate kinase isoenzyme 1 (Oryctolagus cuniculus)	8.99	9	2	YES
216	G1U7U3	Nucleoside diphosphate kinase (Fragment) (Oryctolagus cuniculus)	8.97	12	3	YES
217	G1U9T4	Nucleoside diphosphate kinase (Oryctolagus cuniculus)	8.03	11	3	YES
218	P29694	Elongation factor 1-gamma (Oryctolagus cuniculus)	8	8	2	YES
219	Q9NY33	Dipeptidyl peptidase 3 (Homo sapiens)	8	7	2	YES
220	Q9NVA2	Septin-11 (Homo sapiens)	8	8	3	YES
221	Q99627	COP9 signalosome complex subunit 8 (Homo sapiens)	8	8	4	YES
222	G1TED0	Sulfurtransferase (Fragment) (Oryctolagus cuniculus)	8	8	4	YES
223	O75396	Vesicle-trafficking protein SEC22b (Homo sapiens)	8	8	3	YES
224	P27695	DNA-(apurinic or apyrimidinic site) lyase (Homo sapiens)	8	8	3	YES
225	P43243	Matrin-3 (Homo sapiens)	8	8	3	YES
226	Q1KMD3	Heterogeneous nuclear ribonucleoprotein U-like protein 2 (Homo sapiens)	8	8	3	YES
227	Q9ULA0	Aspartyl aminopeptidase (Homo sapiens)	8	8	3	YES
228	Q9UNZ2	NSFL1 cofactor p47 (Homo sapiens)	8	8	3	YES
229	P05455	Lupus La protein (Homo sapiens)	8	7	3	YES
230	P07954	Fumarate hydratase, mitochondrial (Homo sapiens)	8	8	2	YES
231	P09429	High mobility group protein B1 (Homo sapiens)	7.97	8	2	YES
232	Q06481	Amyloid-like protein 2 (Homo sapiens)	7.5	8	2	YES
233	P25274	Myelin basic protein (Oryctolagus cuniculus)	7	7	2	YES
234	P00949	Phosphoglucomutase-1 (Oryctolagus cuniculus)	7	7	2	YES
235	G1T3D9	40S ribosomal protein S8 (Fragment) (Oryctolagus cuniculus)	7	7	2	YES
236	O15075	Serine/threonine-protein kinase DCLK1 (Homo sapiens)	7	7	3	YES
237	G1T813	Pyruvate dehydrogenase E1 component subunit alpha (Oryctolagus cuniculus)	7	7	2	YES
238	P18206	Vinculin (Homo sapiens)	7	6	2	YES
239	P15122	Aldose reductase (Oryctolagus cuniculus)	7	7	2	YES
240	P34913	Bifunctional epoxide hydrolase 2 (Homo sapiens)	7	7	2	YES
241	P60660-2	Isoform Smooth muscle of Myosin light polypeptide 6 (Homo sapiens)	7	7	3	YES
242	P35080-2	Isoform IIb of Profilin-2 (Homo sapiens)	7	7	3	YES
243	P62493	Ras-related protein Rab-11A (Oryctolagus cuniculus)	7	7	3	YES
244	Q01469	Fatty acid-binding protein, epidermal (Homo sapiens)	7	7	2	YES
245	P06748	Nucleophosmin (Homo sapiens)	7	7	3	YES
246	Q16181	Septin-7 (Homo sapiens)	7	7	3	YES
247	Q08752	Peptidyl-prolyl cis-trans isomerase D (Homo sapiens)	7	7	3	YES
248	P31939	Bifunctional purine biosynthesis protein PURH (Homo sapiens)	7	7	3	YES
249	P05388	60S acidic ribosomal protein P0 (Homo sapiens)	7	7	3	YES
250	P62943	Peptidyl-prolyl cis-trans isomerase FKBP1A (Oryctolagus cuniculus)	7	7	3	YES
251	P23396	40S ribosomal protein S3 (Homo sapiens)	7	7	3	YES
252	P63027	Vesicle-associated membrane protein 2 (Homo sapiens)	7	7	2	YES
253	G1SKS8	Microtubule-associated protein (Oryctolagus cuniculus)	7	7	3	YES
254	Q9BTT0	Acidic leucine-rich nuclear phosphoprotein 32 family member E (Homo sapiens)	7	6	2	YES
255	Q96FV2	Secernin-2 (Homo sapiens)	7	7	2	YES
256	G1SFR8	40S ribosomal protein S12 (Oryctolagus cuniculus)	7	6	2	YES
257	O95865	N(G),N(G)-dimethylarginine dimethylaminohydrolase 2 (Homo sapiens)	7	7	2	YES
258	P12814	Alpha-actinin-1 (Homo sapiens)	6.99	7	2	YES
259	P02252	Histone H1.4 (Oryctolagus cuniculus)	6.99	7	3	YES
260	P00008	Cytochrome c (Oryctolagus cuniculus)	6.98	7	3	YES
261	P62081	40S ribosomal protein S7 (Homo sapiens)	6.95	6	2	YES
262	G1TQM9	40S ribosomal protein SA (Oryctolagus cuniculus)	6.92	7	2	YES
263	Q9UJU6	Drebrin-like protein (Homo sapiens)	6	6	2	YES
264	Q8MK67	Phosphatidylethanolamine-binding protein 1 (Oryctolagus cuniculus)	6	6	2	YES
265	Q8TC12	Retinol dehydrogenase 11 (Homo sapiens)	6	6	2	YES
266	G1TCV6	Guanine nucleotide-binding protein subunit gamma (Oryctolagus cuniculus)	6	6	2	YES
267	Q8WN94	Acyl-CoA-binding protein (Oryctolagus cuniculus)	6	6	2	YES
268	G1T918	Proteasome subunit beta type (Oryctolagus cuniculus)	6	6	2	YES
269	Q9BY11	Protein kinase C and casein kinase substrate in neurons protein 1 (Homo sapiens)	6	6	2	YES
270	Q6P7Q4	Lactoylglutathione lyase (Rattus norvegicus)	6	6	2	YES
271	P02170	Myoglobin (Oryctolagus cuniculus)	6	6	2	YES
272	Q8WXF1	Paraspeckle component 1 (Homo sapiens)	6	6	2	YES
273	Q8N5Z0	Kynurenine/alpha-aminoadipate aminotransferase, mitochondrial (Homo sapiens)	6	6	2	YES
274	Q01059	Cytoplasmic aconitate hydratase (Oryctolagus cuniculus)	6	6	2	YES
275	P15374	Ubiquitin carboxyl-terminal hydrolase isozyme L3 (Homo sapiens)	6	6	2	YES
276	P00390	Glutathione reductase, mitochondrial (Homo sapiens)	6	6	2	YES
277	P31930	Cytochrome b-c1 complex subunit 1, mitochondrial (Homo sapiens)	6	6	2	YES
278	P27824	Calnexin (Homo sapiens)	6	6	2	YES
279	P40826	Ubiquitin carboxyl-terminal hydrolase 14 (Oryctolagus cuniculus)	6	6	2	YES
280	P29218	Inositol monophosphatase 1 (Homo sapiens)	6	6	2	YES
281	P40121	Macrophage-capping protein (Homo sapiens)	6	6	2	YES
282	Q9HBL8	NmrA-like family domain-containing protein 1 (Homo sapiens)	6	6	2	YES
283	P34932	Heat shock 70 kDa protein 4 (Homo sapiens)	6	6	2	YES
284	Q00577	Transcriptional activator protein Pur-alpha (Homo sapiens)	6	5	2	YES
285	P48147	Prolyl endopeptidase (Homo sapiens)	6	6	2	YES
286	P25788	Proteasome subunit alpha type-3 (Homo sapiens)	6	6	2	YES
287	P61163	Alpha-centractin (Homo sapiens)	6	6	2	YES
288	B6V9S8	Chaperonin-containing T-complex polypeptide eta subunit (Oryctolagus cuniculus)	6	6	2	YES
289	P62160	Calmodulin (Oryctolagus cuniculus)	6	6	3	YES
290	Q14103	Heterogeneous nuclear ribonucleoprotein D0 (Homo sapiens)	6	6	3	YES
291	O75947	ATP synthase subunit d, mitochondrial (Homo sapiens)	6	6	3	YES
292	Q96CN7	Isochorismatase domain-containing protein 1 (Homo sapiens)	6	6	3	YES
293	P48637	Glutathione synthetase (Homo sapiens)	6	6	3	YES
294	P36405	ADP-ribosylation factor-like protein 3 (Homo sapiens)	6	6	2	YES
295	Q9BPW8	Protein NipSnap homolog 1 (Homo sapiens)	6	6	2	YES
296	P50502	Hsc70-interacting protein (Homo sapiens)	6	6	2	YES
297	P00569	Adenylate kinase isoenzyme 1 (Oryctolagus cuniculus)	6	6	2	YES
298	P16930	Fumarylacetoacetase (Homo sapiens)	6	6	3	YES
299	O00764	Pyridoxal kinase (Homo sapiens)	6	6	3	YES
300	G1T3A6	Malic enzyme (Oryctolagus cuniculus)	6	6	3	YES
301	O43488	Aflatoxin B1 aldehyde reductase member 2 (Homo sapiens)	6	6	2	YES
302	G1T235	Proteasome subunit beta type (Oryctolagus cuniculus)	6	6	2	YES
303	P23246	Splicing factor, proline- and glutamine-rich (Homo sapiens)	6	5	2	YES
304	Q15181	Inorganic pyrophosphatase (Homo sapiens)	6	6	2	YES
305	Q14697	Neutral alpha-glucosidase AB (Homo sapiens)	6	6	2	YES
306	P16499	Rod cGMP-specific 3',5'-cyclic phosphodiesterase subunit alpha (Homo sapiens)	6	4	2	YES
307	P22695	Cytochrome b-c1 complex subunit 2, mitochondrial (Homo sapiens)	6	6	2	YES
308	P09651	Heterogeneous nuclear ribonucleoprotein A1 (Homo sapiens)	5.94	6	2	YES
309	P00511	6-phosphofructokinase, muscle type (Oryctolagus cuniculus)	5.91	8	2	YES
310	O76070	Gamma-synuclein (Homo sapiens)	5.5	6	2	YES
311	Q99733	Nucleosome assembly protein 1-like 4 (Homo sapiens)	5.5	7	3	YES
312	Q15436	Protein transport protein Sec23A (Homo sapiens)	5	4	2	YES
313	Q96AE4	Far upstream element-binding protein 1 (Homo sapiens)	5	5	2	YES
314	P53787	Elongation factor 1-delta (Oryctolagus cuniculus)	5	5	2	YES
315	Q9NZN9	Aryl-hydrocarbon-interacting protein-like 1 (Homo sapiens)	5	5	2	YES
316	P48506	Glutamate--cysteine ligase catalytic subunit (Homo sapiens)	5	5	2	YES
317	Q8NCW5	NAD(P)H-hydrate epimerase (Homo sapiens)	5	5	2	YES
318	O14558	Heat shock protein beta-6 (Homo sapiens)	5	5	2	YES
319	O43396	Thioredoxin-like protein 1 (Homo sapiens)	5	5	2	YES
320	P04843	Dolichyl-diphosphooligosaccharide--protein glycosyltransferase subunit 1 (Homo sapiens)	5	5	2	YES
321	Q9NX46	Poly(ADP-ribose) glycohydrolase ARH3 (Homo sapiens)	5	5	2	YES
322	P50914	60S ribosomal protein L14 (Homo sapiens)	5	5	2	YES
323	P63313	Thymosin beta-10 (Homo sapiens)	5	5	2	YES
324	Q92841	Probable ATP-dependent RNA helicase DDX17 (Homo sapiens)	5	5	2	YES
325	O62695	Histone H2A.V(Oryctolagus cuniculus)	5	5	2	YES
326	Q13564	NEDD8-activating enzyme E1 regulatory subunit (Homo sapiens)	5	5	2	YES
327	Q04323	UBX domain-containing protein 1 (Homo sapiens)	5	5	2	YES
328	Q09YN4	F-actin-capping protein subunit alpha-2 (Oryctolagus cuniculus)	5	5	2	YES
329	P08507	Glycerol-3-phosphate dehydrogenase [NAD(+)], cytoplasmic (Oryctolagus cuniculus)	5	5	2	YES
330	P51858	Hepatoma-derived growth factor (Homo sapiens)	5	5	2	YES
331	P05413	Fatty acid-binding protein, heart (Homo sapiens)	5	5	2	YES
332	Q9BRA2	Thioredoxin domain-containing protein 17 (Homo sapiens)	5	5	2	YES
333	P53789	Vitamin D-binding protein (Oryctolagus cuniculus)	5	5	2	YES
334	P15253	Calreticulin (Oryctolagus cuniculus)	5	5	2	YES
335	P02602	Myosin light chain 1/3, skeletal muscle isoform (Oryctolagus cuniculus)	5	5	2	YES
336	Q02218	2-oxoglutarate dehydrogenase, mitochondrial (Homo sapiens)	5	5	2	YES
337	G1SLM0	Polyadenylate-binding protein (Oryctolagus cuniculus)	4.98	5	2	YES
338	G1TE68	Histone H2A (Oryctolagus cuniculus)	4.98	5	2	YES
339	P55209	Nucleosome assembly protein 1-like 1 (Homo sapiens)	4.5	6	3	YES
340	P52597	Heterogeneous nuclear ribonucleoprotein F (Homo sapiens)	4.3	5	2	YES
341	P09936	Ubiquitin carboxyl-terminal hydrolase isozyme L1 (Homo sapiens)	4	4	2	YES
342	Q13449	Limbic system-associated membrane protein (Homo sapiens)	4	4	2	YES
343	P49588	Alanine--tRNA ligase, cytoplasmic (Homo sapiens)	4	4	2	YES
344	O75083	WD repeat-containing protein 1 (Homo sapiens)	4	4	2	YES
345	P21964	Catechol O-methyltransferase (Homo sapiens	4	4	2	YES
346	P50757	72 kDa type IV collagenase (Oryctolagus cuniculus)	4	4	2	YES
347	G1TZY1	Amino acid transporter (Oryctolagus cuniculus)	4	4	2	YES
348	O43809	Cleavage and polyadenylation specificity factor subunit 5 (Homo sapiens)	4	4	2	YES
349	Q14028	Cyclic nucleotide-gated cation channel beta-1 (Homo sapiens)	4	4	2	YES
350	P50570	Dynamin-2 (Homo sapiens)	3.96	4	2	YES
351	P05067	Amyloid beta A4 protein (Homo sapiens)	3.5	4	2	YES
352	P55795	Heterogeneous nuclear ribonucleoprotein H2 (Homo sapiens)	3.34	5	2	YES
353	G1SCT6	Hexokinase (Oryctolagus cuniculus)	3	4	2	YES
354	Q9BVA1	Tubulin beta-2B chain (Homo sapiens)	69.02	50	1	NO
355	G1T5F8	Lambda-crystallin (Oryctolagus cuniculus)	29	22	1	NO
356	P62740	Actin, aortic smooth muscle (Oryctolagus cuniculus)	25.81	20	1	NO
357	G1TD51	Histone H4 (Fragment) (Oryctolagus cuniculus)	24	8	1	NO
358	U3KMH9	Malate dehydrogenase (Oryctolagus cuniculus)	22	15	1	NO
359	O75688	Protein phosphatase 1B (Homo sapiens)	21.96	19	1	NO
360	P68363	Tubulin alpha-1B chain (Homo sapiens)	16.1	13	1	NO
361	Q95KK5	Beta A1-crystallin (Oryctolagus cuniculus)	13	11	1	NO
362	G1U723	3alpha/17beta/20alpha-hydroxysteroid dehydrogenase (Oryctolagus cuniculus)	10.01	8	1	NO
363	G1T0Z2	Histone H2A (Oryctolagus cuniculus)	9.98	8	1	NO
364	G1SL62	Annexin (Oryctolagus cuniculus)	9	7	1	NO
365	O46373	ADP/ATP translocase 1 (Oryctolagus cuniculus)	9	8	1	NO
366	G1T465	3alpha(17beta)-hydroxysteroid dehydrogenase (Oryctolagus cuniculus)	8.49	9	1	NO
367	G1TLE3	Phosphoglycerate kinase (Oryctolagus cuniculus)	8	7	1	NO
368	Q02978	Mitochondrial 2-oxoglutarate/malate carrier protein (Homo sapiens)	8	7	1	NO
369	Q9P0S9	Transmembrane protein 14C (Homo sapiens)	7	5	1	NO
370	A6QQL9	Signal recognition particle 14 kDa protein (Bos taurus)	7	6	1	NO
371	P24480	Protein S100-A11 (Oryctolagus cuniculus)	6	4	1	NO
372	P02458	Collagen alpha-1(II) chain (Homo sapiens)	6	6	1	NO
373	Q28740	Basigin (Oryctolagus cuniculus)	6	3	0	NO
374	P52272	Heterogeneous nuclear ribonucleoprotein M (Homo sapiens)	6	6	1	NO
375	U3KN16	Inosine-5'-monophosphate dehydrogenase (Oryctolagus cuniculus)	6	6	1	NO
376	P63104	14-3-3 protein zeta/delta (Homo sapiens)	5.29	7	1	NO
377	G1SW67	Histone H2A (Oryctolagus cuniculus)	5	4	1	NO
378	P04899	Guanine nucleotide-binding protein G(i) subunit alpha-2 (Homo sapiens)	5	4	1	NO
379	P60981	Destrin (Homo sapiens)	5	5	1	NO
380	P63010	AP-2 complex subunit beta (Homo sapiens)	5	5	1	NO
381	Q9NSD9	Phenylalanine--tRNA ligase beta subunit (Homo sapiens)	5	5	1	NO
382	P35579	Myosin-9 (Homo sapiens)	5	6	1	NO
383	P62851	40S ribosomal protein S25 (Homo sapiens)	5	4	1	NO
384	P62269	40S ribosomal protein S18 (Homo sapiens)	5	5	1	NO
385	P83731	60S ribosomal protein L24 (Homo sapiens)	5	5	1	NO
386	G1SDF2	Protein-L-isoaspartate O-methyltransferase (Oryctolagus cuniculus)	5	5	1	NO
387	P51662	Annexin A1 (Oryctolagus cuniculus)	5	5	1	NO
388	P49419	Alpha-aminoadipic semialdehyde dehydrogenase (Homo sapiens)	5	5	1	NO
389	Q96IU4	Alpha/beta hydrolase domain-containing protein 14B (Homo sapiens)	5	5	1	NO
390	O43143	Pre-mRNA-splicing factor ATP-dependent RNA helicase DHX15 (Homo sapiens)	5	5	1	NO
391	Q99523	Sortilin (Homo sapiens)	5	5	1	NO
392	G1SS70	40S ribosomal protein S3a (Oryctolagus cuniculus)	5	5	1	NO
393	P29562	Eukaryotic initiation factor 4A-I (Fragment) (Oryctolagus cuniculus)	5	5	1	NO
394	Q14204	Cytoplasmic dynein 1 heavy chain 1 (Homo sapiens)	5	5	1	NO
395	P47804	RPE-retinal G protein-coupled receptor (Homo sapiens)	5	5	1	NO
396	Q92781	11-cis retinol dehydrogenase (Homo sapiens)	5	5	1	NO
397	P53999	Activated RNA polymerase II transcriptional coactivator p15 (Homo sapiens)	5	5	1	NO
398	P62314	Small nuclear ribonucleoprotein Sm D1 (Homo sapiens)	5	4	0	NO
399	Q08211	ATP-dependent RNA helicase A (Homo sapiens)	5	5	1	NO
400	Q15084	Protein disulfide-isomerase A6 (Homo sapiens)	5	5	1	NO
401	Q9TT15	Voltage-dependent anion-selective channel protein 1 (Oryctolagus cuniculus)	5	5	1	NO
402	G1U6B2	Delta-aminolevulinic acid dehydratase (Oryctolagus cuniculus)	5	5	1	NO
403	P15559	NAD(P)H dehydrogenase [quinone] 1 (Homo sapiens)	5	5	1	NO
404	P19007	Haptoglobin (Oryctolagus cuniculus)	5	5	1	NO
405	P61088	Ubiquitin-conjugating enzyme E2 N (Homo sapiens)	4.99	5	1	NO
406	Q05193	Dynamin-1 (Homo sapiens)	4.98	5	1	NO
407	G1T3D8	40S ribosomal protein S24 (Oryctolagus cuniculus)	4.98	5	1	NO
408	P07320	Gamma-crystallin D (Homo sapiens)	4.63	7	1	NO
409	O60641	Clathrin coat assembly protein AP180 (Homo sapiens)	4.5	5	1	NO
410	P61981	14-3-3 protein gamma (Homo sapiens)	4.21	5	1	NO
411	G1T720	Dolichyl-diphosphooligosaccharide--protein glycosyltransferase subunit DAD1 (Oryctolagus cuniculus)	4	4	1	NO
412	P02545	Prelamin-A/C (Homo sapiens)	4	4	1	NO
413	Q99623	Prohibitin-2 (Homo sapiens)	4	4	1	NO
414	P46406	Glyceraldehyde-3-phosphate dehydrogenase (Oryctolagus cuniculus)	4	2	1	NO
415	Q99536	Synaptic vesicle membrane protein VAT-1 homolog (Homo sapiens)	4	3	1	NO
416	P07602	Prosaposin (Homo sapiens)	4	4	1	NO
417	O75531	Barrier-to-autointegration factor (Homo sapiens)	4	3	1	NO
418	P27105	Erythrocyte band 7 integral membrane protein (Homo sapiens)	4	4	1	NO
419	P84246	Histone H3.3 (Oryctolagus cuniculus)	4	4	1	NO
420	Q13642-5	Isoform 5 of Four and a half LIM domains protein 1 (Homo sapiens)	4	4	1	NO
421	P39019	40S ribosomal protein S19 (Homo sapiens)	4	4	1	NO
422	P11611	Serine/threonine-protein phosphatase 2A catalytic subunit beta isoform (Oryctolagus cuniculus)	4	3	0	NO
423	G1TCM9	SH3 domain-binding glutamic acid-rich-like protein (Oryctolagus cuniculus)	4	4	1	NO
424	P04080	Cystatin-B (Homo sapiens)	4	4	1	NO
425	O00410	Importin-5 (Homo sapiens)	4	4	1	NO
426	P62195	26S protease regulatory subunit 8 (Homo sapiens)	4	4	1	NO
427	P41975	Extracellular superoxide dismutase [Cu-Zn] (Oryctolagus cuniculus)	4	4	1	NO
428	Q12934	Filensin (Homo sapiens)	4	4	1	NO
429	O60936	Nucleolar protein 3 (Homo sapiens)	4	2	0	NO
430	P05386	60S acidic ribosomal protein P1 (Homo sapiens)	4	3	0	NO
431	P84103	Serine/arginine-rich splicing factor 3 (Homo sapiens)	4	4	1	NO
432	Q9Y490	Talin-1 (Homo sapiens)	4	4	1	NO
433	O14950	Myosin regulatory light chain 12B (Homo sapiens)	4	4	1	NO
434	G1T4X8	Proteasome subunit beta type (Oryctolagus cuniculus)	4	4	0	NO
435	Q99873	Protein arginine N-methyltransferase 1 (Homo sapiens)	4	4	0	NO
436	G1SJW7	Small nuclear ribonucleoprotein-associated protein (Oryctolagus cuniculus)	4	4	0	NO
437	Q0QF14	Succinate dehydrogenase complex subunit A (Oryctolagus cuniculus)	4	4	0	NO
438	Q14019	Coactosin-like protein (Homo sapiens)	4	4	0	NO
439	Q00325	Phosphate carrier protein, mitochondrial (Homo sapiens)	4	4	0	NO
440	O95782	AP-2 complex subunit alpha-1 (Homo sapiens)	4	4	0	NO
441	P00450	Ceruloplasmin (Homo sapiens)	4	4	1	NO
442	P54920	Alpha-soluble NSF attachment protein (Homo sapiens)	4	4	0	NO
443	P62899	60S ribosomal protein L31 (Homo sapiens)	4	4	0	NO
444	P62273	40S ribosomal protein S29 (Homo sapiens)	4	4	0	NO
445	P10155	60 kDa SS-A/Ro ribonucleoprotein (Homo sapiens)	4	4	0	NO
446	P62333	26S protease regulatory subunit 10B (Homo sapiens)	4	4	1	NO
447	P78417	Glutathione S-transferase omega-1 (Homo sapiens)	4	4	1	NO
448	Q16543	Hsp90 co-chaperone Cdc37 (Homo sapiens)	4	4	1	NO
449	Q96DG6	Carboxymethylenebutenolidase homolog (Homo sapiens)	4	4	1	NO
450	O60911	Cathepsin L2 (Homo sapiens)	4	4	1	NO
451	Q00796	Sorbitol dehydrogenase (Homo sapiens)	4	4	1	NO
452	P08030	Adenine phosphoribosyltransferase (Mus musculus)	4	3	0	NO
453	Q9NQR9	Glucose-6-phosphatase 2 (Homo sapiens)	4	4	1	NO
454	O43684	Mitotic checkpoint protein BUB3 (Homo sapiens)	4	4	1	NO
455	G1T432	Adenylyl cyclase-associated protein (Oryctolagus cuniculus)	4	4	1	NO
456	Q12765	Secernin-1 (Homo sapiens)	4	4	1	NO
457	G1TII2	Reticulon (Fragment) (Oryctolagus cuniculus)	4	4	1	NO
458	Q86VP6	Cullin-associated NEDD8-dissociated protein 1 (Homo sapiens)	4	4	1	NO
459	G1SHV9	Proteasome subunit beta type (Fragment) (Oryctolagus cuniculus)	4	4	1	NO
460	O76054	SEC14-like protein 2 (Homo sapiens)	4	4	1	NO
461	Q9UHV9	Prefoldin subunit 2 (Homo sapiens)	4	4	1	NO
462	P55084	Trifunctional enzyme subunit beta, mitochondrial (Homo sapiens)	4	4	1	NO
463	Q9UJS0	Calcium-binding mitochondrial carrier protein Aralar2 (Homo sapiens)	4	4	1	NO
464	P51991	Heterogeneous nuclear ribonucleoprotein A3 (Homo sapiens)	4	4	1	NO
465	G1ST96	60S ribosomal protein L13 (Oryctolagus cuniculus)	4	4	1	NO
466	Q8NBJ9	SID1 transmembrane family member 2 (Homo sapiens)	4	4	1	NO
467	Q99962	Endophilin-A1 (Homo sapiens)	4	4	1	NO
468	G1T2C4	Transgelin (Oryctolagus cuniculus)	4	4	1	NO
469	Q99460	26S proteasome non-ATPase regulatory subunit 1 (Homo sapiens)	4	4	1	NO
470	Q86X76	Nitrilase homolog 1 (Homo sapiens)	4	4	1	NO
471	Q8IZ83	Aldehyde dehydrogenase family 16 member A1 (Homo sapiens)	4	4	1	NO
472	P36957	Dihydrolipoyllysine-residue succinyltransferase component of 2-oxoglutarate dehydrogenase complex, mitochondrial (Homo sapiens)	4	4	1	NO
473	P18124	60S ribosomal protein L7 (Homo sapiens)	4	4	1	NO
474	P21579	Synaptotagmin-1 (Homo sapiens)	4	3	0	NO
475	P02624	Parvalbumin alpha (Oryctolagus cuniculus)	4	4	1	NO
476	Q9BRX8	Redox-regulatory protein FAM213A (Homo sapiens)	4	4	1	NO
477	P30801	Protein S100-A6 (Oryctolagus cuniculus)	4	4	1	NO
478	P83468	14 kDa phosphohistidine phosphatase (Oryctolagus cuniculus)	4	4	1	NO
479	P14866	Heterogeneous nuclear ribonucleoprotein L (Homo sapiens)	4	4	1	NO
480	P98049	Cytochrome c oxidase subunit 2 (Oryctolagus cuniculus)	4	4	1	NO
481	Q9H4I8	Serine hydrolase-like protein 2 (Homo sapiens)	4	4	1	NO
482	Q9UPY8	Microtubule-associated protein RP/EB family member 3 (Homo sapiens)	4	4	1	NO
483	P26639	Threonine--tRNA ligase, cytoplasmic (Homo sapiens)	4	4	1	NO
484	P50213	Isocitrate dehydrogenase [NAD] subunit alpha, mitochondrial (Homo sapiens)	4	4	1	NO
485	Q9UN36	Protein NDRG2 (Homo sapiens)	4	4	1	NO
486	P16015	Carbonic anhydrase 3 (Mus musculus)	4	3	1	NO
487	Q86UP2	Kinectin (Homo sapiens)	4	4	1	NO
488	G1SM77	ATP synthase subunit gamma (Oryctolagus cuniculus)	4	4	1	NO
489	Q3ZBY2	Transgelin-3 (Bos taurus)	4	4	1	NO
490	P35814	Protein phosphatase 1A (Oryctolagus cuniculus)	4	4	1	NO
491	P35611	Alpha-adducin (Homo sapiens)	4	4	1	NO
492	G1SHD6	S-adenosylmethionine synthase (Oryctolagus cuniculus)	4	4	1	NO
493	Q13561	Dynactin subunit 2 (Homo sapiens)	4	4	1	NO
494	Q8TE99	2-phosphoxylose phosphatase 1 (Homo sapiens)	4	4	1	NO
495	Q9UGM5	Fetuin-B (Homo sapiens)	4	4	1	NO
496	P52758	Ribonuclease UK114 (Homo sapiens)	4	4	1	NO
497	Q9D1A2	Cytosolic non-specific dipeptidase (Homo sapiens)	4	4	1	NO
498	P30084	Enoyl-CoA hydratase, mitochondrial (Homo sapiens)	4	3	1	NO
499	P62143	Serine/threonine-protein phosphatase PP1-beta catalytic subunit (Oryctolagus cuniculus)	3.99	4	1	NO
500	G1TA47	40S ribosomal protein S4 (Oryctolagus cuniculus)	3.97	4	0	NO
501	G1TWL4	40S ribosomal protein SA (Oryctolagus cuniculus)	3.95	4	1	NO
502	P57721-5	Isoform 5 of Poly(rC)-binding protein 3 (Homo sapiens)	3.66	4	1	NO
503	Q9Y281	Cofilin-2 (Homo sapiens)	3.5	3	1	NO
504	P10065	Gamma-crystallin A (Rattus norvegicus)	3.32	4	1	NO
505	P00567	Creatine kinase B-type (Oryctolagus cuniculus)	3	3	1	NO
506	Q9UBX5	Fibulin-5 (Homo sapiens)	3	3	1	NO
507	Q14195	Dihydropyrimidinase-related protein 3 (Homo sapiens)	3	3	1	NO
508	P79342	Protein S100-A13 (Bos taurus)	3	3	1	NO
509	P61224	Ras-related protein Rap-1b (Homo sapiens)	3	3	1	NO
510	G1SUX1	Metalloproteinase inhibitor 3 (Oryctolagus cuniculus)	3	3	1	NO
511	Q6SQH4	Protein S100-A10 (Oryctolagus cuniculus)	3	1	0	NO
512	P08628	Thioredoxin (Oryctolagus cuniculus)	3	2	1	NO
513	P00883	Fructose-bisphosphate aldolase A (Oryctolagus cuniculus)	3	3	1	NO
514	P06307	Cholecystokinin (Homo sapiens)	3	1	0	NO
515	P62312	U6 snRNA-associated Sm-like protein LSm6 (Homo sapiens)	3	3	1	NO
516	P35232	Prohibitin (Homo sapiens)	3	3	1	NO
517	G1U0A4	Biglycan (Fragment) (Oryctolagus cuniculus)	3	3	1	NO
518	G1SLC2	Eukaryotic translation initiation factor 3 subunit F (Oryctolagus cuniculus)	3	3	1	NO
519	P57088	Transmembrane protein 33 (Homo sapiens)	3	3	1	NO
520	P47841	Matrix Gla protein (Oryctolagus cuniculus)	3	2	1	NO
521	P62330	ADP-ribosylation factor 6 (Homo sapiens)	3	3	1	NO
522	Q9GZM7	Tubulointerstitial nephritis antigen-like (Homo sapiens)	3	3	1	NO
523	O15144	Actin-related protein 2/3 complex subunit 2 (Homo sapiens)	3	3	1	NO
524	Q9Y333	U6 snRNA-associated Sm-like protein LSm2 (Homo sapiens)	3	3	1	NO
525	O43301	Heat shock 70 kDa protein 12A (Homo sapiens)	3	3	1	NO
526	Q9UNS2	COP9 signalosome complex subunit 3 (Homo sapiens)	3	3	0	NO
527	O00442	RNA 3'-terminal phosphate cyclase (Homo sapiens)	3	3	0	NO
528	Q9H0E2	Toll-interacting protein (Homo sapiens)	3	3	0	NO
529	G1T519	Proteasome subunit alpha type (Oryctolagus cuniculus)	3	3	0	NO
530	G1SZF7	Isocitrate dehydrogenase [NADP] (Oryctolagus cuniculus)	3	3	0	NO
531	P24752	Acetyl-CoA acetyltransferase, mitochondrial (Homo sapiens)	3	3	0	NO
532	P46926	Glucosamine-6-phosphate isomerase 1 (Homo sapiens)	3	3	0	NO
533	Q28685	Dystroglycan (Oryctolagus cuniculus)	3	3	0	NO
534	Q9UBT2	SUMO-activating enzyme subunit 2 (Homo sapiens)	3	3	1	NO
535	P01023	Alpha-2-macroglobulin (Homo sapiens)	3	3	1	NO
536	O95154	Aflatoxin B1 aldehyde reductase member 3 (Homo sapiens)	3	3	1	NO
537	Q01105	Protein SET (Homo sapiens)	3	3	1	NO
538	G1SU71	Proteasome subunit beta type (Oryctolagus cuniculus)	3	3	1	NO
539	Q13515	Phakinin (Homo sapiens)	3	3	1	NO
540	Q9BUT1	3-hydroxybutyrate dehydrogenase type 2 (Homo sapiens)	3	3	1	NO
541	P62263	40S ribosomal protein S14 (Homo sapiens)	3	3	1	NO
542	G1TJM8	Enhancer of rudimentary homolog (Oryctolagus cuniculus)	3	3	1	NO
543	G1T9V4	Proteasome subunit alpha type (Oryctolagus cuniculus)	3	3	0	NO
544	P62913	60S ribosomal protein L11 (Homo sapiens)	3	3	0	NO
545	Q95223	Beta-arrestin-1 (Oryctolagus cuniculus)	3	3	0	NO
546	P46783	40S ribosomal protein S10 (Homo sapiens)	3	3	0	NO
547	Q13765	Nascent polypeptide-associated complex subunit alpha (Homo sapiens)	3	3	1	NO
548	P09471	Guanine nucleotide-binding protein G(o) subunit alpha (Homo sapiens)	3	3	1	NO
549	P12270	Nucleoprotein TPR (Homo sapiens)	3	3	1	NO
550	Q95MF9	Chloride intracellular channel protein 1 (Oryctolagus cuniculus)	3	3	1	NO
551	P31323	cAMP-dependent protein kinase type II-beta regulatory subunit (Homo sapiens)	3	2	0	NO
552	P20591-2	Isoform 2 of Interferon-induced GTP-binding protein Mx1 (Homo sapiens)	3	3	1	NO
553	O75937	DnaJ homolog subfamily C member 8 (Homo sapiens)	3	3	1	NO
554	P80912	Histidine triad nucleotide-binding protein 1 (Oryctolagus cuniculus)	3	3	0	NO
555	P13619	ATP synthase F(0) complex subunit B1, mitochondrial (Bos taurus)	3	3	0	NO
556	P30740	Leukocyte elastase inhibitor (Homo sapiens)	3	3	0	NO
557	O77506	LIM and SH3 domain protein 1 (Oryctolagus cuniculus)	3	3	0	NO
558	P62424	60S ribosomal protein L7a (Homo sapiens)	3	3	0	NO
559	G1SUK4	Mannose-6-phosphate isomerase (Oryctolagus cuniculus)	3	3	0	NO
560	Q15637	Splicing factor 1 (Homo sapiens)	3	3	0	NO
561	Q0VDG4	Secernin-3 (Homo sapiens)	3	3	1	NO
562	Q9BVN2	RUN and SH3 domain-containing protein 1 (Homo sapiens)	3	3	0	NO
563	P56135	ATP synthase subunit f, mitochondrial (Mus musculus)	3	3	1	NO
564	P22234	Multifunctional protein ADE2 (Homo sapiens)	3	3	0	NO
565	Q9BVG4	Protein PBDC1 (Homo sapiens)	3	3	0	NO
566	Q8IVA1	Purkinje cell protein 2 homolog (Homo sapiens)	3	3	0	NO
567	P31097	Osteopontin (Oryctolagus cuniculus)	3	3	0	NO
568	G1SKF7	60S ribosomal protein L6 (Oryctolagus cuniculus)	3	3	0	NO
569	G1T9P2	ATP-dependent (S)-NAD(P)H-hydrate dehydratase (Oryctolagus cuniculus)	3	3	1	NO
570	Q7YQK3	4F2 cell-surface antigen heavy chain (Oryctolagus cuniculus)	3	3	0	NO
571	O00231	26S proteasome non-ATPase regulatory subunit 11 (Homo sapiens)	3	3	1	NO
572	Q9NTK5	Obg-like ATPase 1 (Homo sapiens)	3	3	0	NO
573	P35580	Myosin-10 (Homo sapiens)	3	3	0	NO
574	G1SR41	Stathmin (Fragment) (Oryctolagus cuniculus)	3	3	0	NO
575	Q92752	Tenascin-R (Homo sapiens)	3	3	0	NO
576	O43169	Cytochrome b5 type B (Homo sapiens)	3	3	0	NO
577	G1SQ22	Coatomer subunit gamma (Oryctolagus cuniculus)	3	3	0	NO
578	P37802	Transgelin-2 (Homo sapiens)	3	3	0	NO
579	P62917	60S ribosomal protein L8 (Homo sapiens)	3	3	0	NO
580	O95861	3'(2'),5'-bisphosphate nucleotidase 1 (Homo sapiens)	3	3	0	NO
581	Q9H0R4	Haloacid dehalogenase-like hydrolase domain-containing protein 2 (Homo sapiens)	3	3	0	NO
582	Q9Y600	Cysteine sulfinic acid decarboxylase (Homo sapiens)	3	3	0	NO
583	O97862	Cystatin-C (Oryctolagus cuniculus)	3	3	0	NO
584	Q13822	Ectonucleotide pyrophosphatase/phosphodiesterase family member 2 (Homo sapiens)	3	3	1	NO
585	O76038	Secretagogin (Homo sapiens)	3	3	0	NO
586	G1T0D8	D-tyrosyl-tRNA(Tyr) deacylase (Oryctolagus cuniculus)	3	3	1	NO
587	Q96EE4	Coiled-coil domain-containing protein 126 (Homo sapiens)	3	3	0	NO
588	Q9NQG5	Regulation of nuclear pre-mRNA domain-containing protein 1B (Homo sapiens)	3	3	0	NO
589	G1T361	Succinyl-CoA ligase subunit beta (Oryctolagus cuniculus)	3	3	0	NO
590	O94856	Neurofascin (Homo sapiens)	3	3	0	NO
591	G1T9S4	Acetyltransferase component of pyruvate dehydrogenase complex (Oryctolagus cuniculus)	3	3	0	NO
592	P48426	Phosphatidylinositol 5-phosphate 4-kinase type-2 alpha (Homo sapiens)	3	3	0	NO
593	Q4PLJ0	NEDD8 (Oryctolagus cuniculus)	3	3	1	NO
594	P51649	Succinate-semialdehyde dehydrogenase, mitochondrial (Homo sapiens)	3	3	0	NO
595	O00244	Copper transport protein ATOX1 (Homo sapiens)	3	3	0	NO
596	Q9TT37	Sodium/potassium-transporting ATPase subunit beta-1 (Oryctolagus cuniculus)	3	3	0	NO
597	Q9UHJ6	Sedoheptulokinase (Homo sapiens)	3	3	0	NO
598	Q09028	Histone-binding protein RBBP4 (Homo sapiens)	3	3	0	NO
599	Q07065	Cytoskeleton-associated protein 4 (Homo sapiens)	3	3	0	NO
600	O95670	V-type proton ATPase subunit G 2 (Homo sapiens)	3	3	0	NO
601	O77708	Calcium/calmodulin-dependent protein kinase type II subunit delta (Oryctolagus cuniculus)	3	3	0	NO
602	P80584	Tubulin-specific chaperone A (Oryctolagus cuniculus)	3	3	0	NO
603	P15090	Fatty acid-binding protein, adipocyte (Homo sapiens)	3	3	0	NO
604	Q13451	Peptidyl-prolyl cis-trans isomerase FKBP5 (Homo sapiens)	3	3	0	NO
605	Q9UBW8	COP9 signalosome complex subunit 7a (Homo sapiens)	3	3	0	NO
606	Q15691	Microtubule-associated protein RP/EB family member 1 (Homo sapiens)	3	3	1	NO
607	G1T8W7	V-type proton ATPase subunit a (Oryctolagus cuniculus)	3	3	0	NO
608	Q15102	Platelet-activating factor acetylhydrolase IB subunit gamma (Homo sapiens)	3	3	0	NO
609	P42025	Beta-centractin (Homo sapiens)	3	2	1	NO
610	Q96G03	Phosphoglucomutase-2 (Homo sapiens)	3	3	1	NO
611	Q5TZA2	Rootletin (Homo sapiens)	3	3	1	NO
612	Q9Y4L1	Hypoxia up-regulated protein 1 (Homo sapiens)	3	3	1	NO
613	P11240	Cytochrome c oxidase subunit 5A, mitochondrial (Rattus norvegicus)	3	3	1	NO
614	P55083	Microfibril-associated glycoprotein 4 (Homo sapiens)	3	2	0	NO
615	Q61029-2	Isoform Delta of Lamina-associated polypeptide 2, isoforms beta/delta/epsilon/gamma (Mus musculus)	3	3	1	NO
616	P38117	Electron transfer flavoprotein subunit beta (Homo sapiens)	3	3	1	NO
617	Q9ULR3	Protein phosphatase 1H (Homo sapiens)	3	3	1	NO
618	Q9HB07	UPF0160 protein MYG1, mitochondrial (Homo sapiens)	3	3	1	NO
619	Q8TBC4	NEDD8-activating enzyme E1 catalytic subunit (Homo sapiens)	3	3	1	NO
620	O60502	Protein O-GlcNAcase (Homo sapiens)	3	3	1	NO
621	P48047	ATP synthase subunit O, mitochondrial (Homo sapiens)	3	3	1	NO
622	Q9UKA9	Polypyrimidine tract-binding protein 2 (Homo sapiens)	3	3	1	NO
623	P20647	Sarcoplasmic/endoplasmic reticulum calcium ATPase 2 (Oryctolagus cuniculus)	3	3	1	NO
624	Q15819	Ubiquitin-conjugating enzyme E2 variant 2 (Homo sapiens)	2.99	3	1	NO
625	Q28641	Myosin-4 (Oryctolagus cuniculus)	2.96	3	1	NO
626	P62750	60S ribosomal protein L23a (Homo sapiens)	2.74	5	1	NO
627	O60256	Phosphoribosyl pyrophosphate synthase-associated protein 2 (Homo sapiens)	2.53	3	1	NO
628	G1SE61	Filamin-B (Oryctolagus cuniculus)	2.5	3	1	NO
629	Q13492	Phosphatidylinositol-binding clathrin assembly protein (Homo sapiens)	2.5	3	1	NO
630	Q14558	Phosphoribosyl pyrophosphate synthase-associated protein 1 (Homo sapiens)	2.47	3	1	NO
631	Q9Y2J2-3	Isoform 3 of Band 4.1-like protein 3 (Homo sapiens)	2.45	3	0	NO
632	P17858	ATP-dependent 6-phosphofructokinase, liver type (Homo sapiens)	2.37	3	1	NO
633	P20339	Ras-related protein Rab-5A (Homo sapiens)	2.35	3	1	NO
634	G1SMJ5	Ubiquitin-fold modifier 1 (Oryctolagus cuniculus)	2	2	1	NO
635	B7NZD9	Cingulin (Predicted) (Oryctolagus cuniculus)	2	1	0	NO
636	G1U4R5	Dolichyl-diphosphooligosaccharide--protein glycosyltransferase 48 kDa subunit (Oryctolagus cuniculus)	2	2	1	NO
637	P21980	Protein-glutamine gamma-glutamyltransferase 2 (Homo sapiens)	2	2	1	NO
638	P49065	Serum albumin (Oryctolagus cuniculus)	2	2	1	NO
639	G1SLY0	Anion exchange protein (Oryctolagus cuniculus)	2	2	1	NO
640	Q16629	Serine/arginine-rich splicing factor 7 (Homo sapiens)	2	2	1	NO
641	Q9Y6N5	Sulfide:quinone oxidoreductase, mitochondrial (Homo sapiens)	2	2	1	NO
642	P62888	60S ribosomal protein L30 (Homo sapiens)	2	2	1	NO
643	P61158	Actin-related protein 3 (Homo sapiens)	2	2	1	NO
644	P98160	Basement membrane-specific heparan sulfate proteoglycan core protein (Homo sapiens)	2	2	1	NO
645	G1T2F2	Peptidyl-prolyl cis-trans isomerase (Oryctolagus cuniculus)	2	2	1	NO
646	G1TM82	40S ribosomal protein S21 (Oryctolagus cuniculus)	2	2	1	NO
647	Q9ULL4	Plexin-B3 (Homo sapiens)	2	1	0	NO
648	P35748	Myosin-11 (Oryctolagus cuniculus)	2	3	1	NO
649	Q96IX5	Up-regulated during skeletal muscle growth protein 5 (Homo sapiens)	2	1	0	NO
650	O00159	Unconventional myosin-Ic (Homo sapiens)	2	2	1	NO
651	P16973	Lysozyme C (Oryctolagus cuniculus)	2	1	0	NO
652	Q01628	Interferon-induced transmembrane protein 3 (Homo sapiens)	2	2	1	NO
653	O18757	Calcium-binding mitochondrial carrier protein SCaMC-1 (Oryctolagus cuniculus)	2	2	1	NO
654	Q96HC4-6	Isoform 6 of PDZ and LIM domain protein 5 (Homo sapiens)	2	2	1	NO
655	Q6IAA8	Ragulator complex protein LAMTOR1 (Homo sapiens)	2	2	1	NO
656	G1SUP8	Signal peptidase I (Oryctolagus cuniculus)	2	2	1	NO
657	P61326	Protein mago nashi homolog (Homo sapiens)	2	2	1	NO
658	G1TUD2	Guanine nucleotide-binding protein subunit gamma (Oryctolagus cuniculus)	2	2	1	NO
659	Q8HZQ5	Ezrin (Oryctolagus cuniculus)	2	2	1	NO
660	P47845	Galectin-3 (Oryctolagus cuniculus)	2	2	1	NO
661	P62249	40S ribosomal protein S16 (Homo sapiens)	2	2	0	NO
662	Q9Y3F4	Serine-threonine kinase receptor-associated protein (Homo sapiens)	2	2	0	NO
663	Q99714	3-hydroxyacyl-CoA dehydrogenase type-2 (Homo sapiens)	2	2	0	NO
664	P46940	Ras GTPase-activating-like protein IQGAP1 (Homo sapiens)	2	2	0	NO
665	G1TKY3	Calpain-2 catalytic subunit (Fragment) (Oryctolagus cuniculus)	2	2	0	NO
666	P56385	ATP synthase subunit e, mitochondrial (Homo sapiens)	2	2	0	NO
667	Q8WUM4	Programmed cell death 6-interacting protein (Homo sapiens)	2	2	0	NO
668	Q03395	Rod outer segment membrane protein 1 (Homo sapiens)	2	2	0	NO
669	P62318	Small nuclear ribonucleoprotein Sm D3 (Homo sapiens)	2	2	0	NO
670	G1TB36	Prothrombin (Oryctolagus cuniculus)	2	2	0	NO
671	P62266	40S ribosomal protein S23 (Homo sapiens)	2	2	0	NO
672	G1SDA4	Coatomer subunit beta (Oryctolagus cuniculus)	2	2	0	NO
673	P13796	Plastin-2 (Homo sapiens)	2	2	0	NO
674	G1SRM4	Acyl-protein thioesterase 1 (Fragment) (Oryctolagus cuniculus)	2	2	0	NO
675	P42126	Enoyl-CoA delta isomerase 1, mitochondrial (Homo sapiens)	2	1	0	NO
676	Q92597	Protein NDRG1 (Homo sapiens)	2	2	1	NO
677	P43487	Ran-specific GTPase-activating protein (Homo sapiens)	2	2	1	NO
678	Q63610	Tropomyosin alpha-3 chain (Rattus norvegicus)	2	2	1	NO
679	G1SUF9	Alpha-mannosidase (Oryctolagus cuniculus)	2	2	1	NO
680	P35998	26S protease regulatory subunit 7 (Homo sapiens)	2	2	1	NO
681	G1SXR6	Kinesin-like protein (Oryctolagus cuniculus)	2	2	1	NO
682	G1TAE2	ELAV-like protein (Oryctolagus cuniculus)	2	2	1	NO
683	G1TIC9	Sulfurtransferase (Oryctolagus cuniculus)	2	2	1	NO
684	P62191	26S protease regulatory subunit 4 (Homo sapiens)	2	2	1	NO
685	G1SI29	Elongation factor Tu (Oryctolagus cuniculus)	2	2	1	NO
686	G1SLD1	NADH dehydrogenase [ubiquinone] 1 alpha subcomplex subunit 2(Oryctolagus cuniculus)	2	2	0	NO
687	Q9NQR4	Omega-amidase NIT2 (Homo sapiens)	2	2	0	NO
688	P46779	60S ribosomal protein L28 (Homo sapiens)	2	2	0	NO
689	P62995	Transformer-2 protein homolog beta (Homo sapiens)	2	2	0	NO
690	G1SF30	Ribosomal protein L15 (Oryctolagus cuniculus)	2	2	0	NO
691	P30050	60S ribosomal protein L12 (Homo sapiens)	2	2	0	NO
692	Q96CX2	BTB/POZ domain-containing protein KCTD12 (Homo sapiens)	2	2	1	NO
693	Q16401	26S proteasome non-ATPase regulatory subunit 5 (Homo sapiens)	2	2	1	NO
694	G1U276	Succinyl-CoA ligase subunit beta (Oryctolagus cuniculus)	2	2	0	NO
695	P33674	Casein kinase II subunit alpha (Oryctolagus cuniculus)	2	2	0	NO
696	Q9NQW7	Xaa-Pro aminopeptidase 1 (Homo sapiens)	2	2	0	NO
697	G1SMY7	Acylamino-acid-releasing enzyme (Oryctolagus cuniculus)	2	2	0	NO
698	Q15435	Protein phosphatase 1 regulatory subunit 7 (Homo sapiens)	2	2	0	NO
699	O95232	Luc7-like protein 3 (Homo sapiens)	2	2	0	NO
700	P62829	60S ribosomal protein L23 (Homo sapiens)	2	2	0	NO
701	P20757	Angiotensinogen (Ovis aries)	2	2	0	NO
702	O43776	Asparagine--tRNA ligase, cytoplasmic (Homo sapiens)	2	2	0	NO
703	Q15233	Non-POU domain-containing octamer-binding protein (Homo sapiens)	2	2	0	NO
704	Q15363	Transmembrane emp24 domain-containing protein 2 (Homo sapiens)	2	2	0	NO
705	P63150	Serine/threonine-protein phosphatase 2A 55 kDa regulatory subunit B alpha isoform (Oryctolagus cuniculus)	2	2	0	NO
706	P29338	Eukaryotic translation initiation factor 4E (Oryctolagus cuniculus)	2	2	0	NO
707	Q16881	Thioredoxin reductase 1, cytoplasmic (Homo sapiens)	2	2	0	NO
708	P17980	26S protease regulatory subunit 6A (Homo sapiens)	2	2	0	NO
709	P22694	cAMP-dependent protein kinase catalytic subunit beta (Homo sapiens)	2	2	0	NO
710	O14732	Inositol monophosphatase 2 (Homo sapiens)	2	2	0	NO
711	Q9UHG2	ProSAAS (Homo sapiens)	2	2	0	NO
712	Q13619	Cullin-4A (Homo sapiens)	2	2	0	NO
713	G1TSL1	Isocitrate dehydrogenase [NAD] subunit, mitochondrial (Oryctolagus cuniculus)	2	2	0	NO
714	Q2M2I8	AP2-associated protein kinase 1 (Homo sapiens)	2	2	0	NO
715	Q13185	Chromobox protein homolog 3 (Homo sapiens)	2	2	0	NO
716	Q9H008	Phospholysine phosphohistidine inorganic pyrophosphate phosphatase (Homo sapiens)	2	2	0	NO
717	P13611	Versican core protein (Homo sapiens)	2	2	0	NO
718	Q0GA40	Lengsin (Oryctolagus cuniculus)	2	2	0	NO
719	Q13630	GDP-L-fucose synthase (Homo sapiens)	2	2	0	NO
720	Q9Y3L3	SH3 domain-binding protein 1 (Homo sapiens)	2	2	0	NO
721	P09960	Leukotriene A-4 hydrolase (Homo sapiens)	2	2	0	NO
722	P61956	Small ubiquitin-related modifier 2 (Homo sapiens)	2	2	0	NO
723	P35566	MARCKS-related protein (Oryctolagus cuniculus)	2	2	0	NO
724	Q9BWM7	Sideroflexin-3 (Homo sapiens)	2	2	0	NO
725	P46778	60S ribosomal protein L21 (Homo sapiens)	2	2	0	NO
726	P15586	N-acetylglucosamine-6-sulfatase (Homo sapiens)	2	2	0	NO
727	Q8N8N7	Prostaglandin reductase 2 (Homo sapiens)	2	2	0	NO
728	Q8NBQ7	Aquaporin-11 (Homo sapiens)	2	2	0	NO
729	P48747	Complement component C9 (Oryctolagus cuniculus)	2	2	0	NO
730	Q15293	Reticulocalbin-1 (Homo sapiens)	2	2	0	NO
731	A7UJ11	Retinoschisin (Oryctolagus cuniculus)	2	2	0	NO
732	O94811	Tubulin polymerization-promoting protein (Homo sapiens)	2	2	0	NO
733	G1TM33	Uncharacterized protein (Oryctolagus cuniculus)	2	2	0	NO
734	P61457	Pterin-4-alpha-carbinolamine dehydratase (Homo sapiens)	2	2	0	NO
735	Q96QR8	Transcriptional activator protein Pur-beta (Homo sapiens)	2	2	0	NO
736	P46776	60S ribosomal protein L27a (Homo sapiens)	2	2	0	NO
737	Q6ZVM7	TOM1-like protein 2 (Homo sapiens)	2	2	0	NO
738	O75915	PRA1 family protein 3 (Homo sapiens)	2	2	0	NO
739	G1SKT0	Branched-chain-amino-acid aminotransferase (Oryctolagus cuniculus)	2	2	0	NO
740	Q9EQ20	Methylmalonate-semialdehyde dehydrogenase [acylating], mitochondrial (Mus musculus)	2	2	0	NO
741	P61020	Ras-related protein Rab-5B (Homo sapiens)	2	2	0	NO
742	Q9Y6X4	Soluble lamin-associated protein of 75 kDa (Homo sapiens)	2	2	0	NO
743	O75494	Serine/arginine-rich splicing factor 10 (Homo sapiens)	2	2	0	NO
744	Q9Y3D6	Mitochondrial fission 1 protein (Homo sapiens)	2	2	0	NO
745	Q14166	Tubulin--tyrosine ligase-like protein 12 (Homo sapiens)	2	2	0	NO
746	Q9Y230	RuvB-like 2 (Homo sapiens)	2	2	0	NO
747	Q9Y224	UPF0568 protein C14orf166 (Homo sapiens)	2	2	0	NO
748	Q9ULX7	Carbonic anhydrase 14 (Homo sapiens)	2	2	0	NO
749	G1T8R1	Platelet-activating factor acetylhydrolase IB subunit alpha (Oryctolagus cuniculus)	2	2	0	NO
750	P27124	Peptidyl-prolyl cis-trans isomerase FKBP4(Oryctolagus cuniculus)	2	2	0	NO
751	Q32P44	Echinoderm microtubule-associated protein-like 3 (Homo sapiens)	2	2	0	NO
752	P00751	Complement factor B (Homo sapiens)	2	2	0	NO
753	G1TAX9	Synaptosomal-associated protein (Oryctolagus cuniculus)	2	2	0	NO
754	P11909	Glutathione peroxidase 1 (Oryctolagus cuniculus)	2	2	0	NO
755	G1SKZ8	Ribosomal protein (Oryctolagus cuniculus)	2	2	0	NO
756	P13642	Serine--tRNA ligase, cytoplasmic (Fragment) (Oryctolagus cuniculus)	2	2	0	NO
757	Q9P1U1	Actin-related protein 3B (Homo sapiens)	2	2	0	NO
758	Q6YN16	Hydroxysteroid dehydrogenase-like protein 2 (Homo sapiens)	2	2	0	NO
759	G1T6S6	V-type proton ATPase subunit F (Oryctolagus cuniculus)	2	2	0	NO
760	Q9BPU6	Dihydropyrimidinase-related protein 5 (Homo sapiens)	2	2	0	NO
761	Q96FC7	Phytanoyl-CoA hydroxylase-interacting protein-like (Homo sapiens)	2	2	0	NO
762	P02679	Fibrinogen gamma chain (Homo sapiens)	2	2	1	NO
763	O14773	Tripeptidyl-peptidase 1 (Homo sapiens)	2	2	1	NO
764	Q13310	Polyadenylate-binding protein 4 (Homo sapiens)	2	2	1	NO
765	P12664	Retinol-binding protein 3 (Fragment) (Oryctolagus cuniculus)	2	2	1	NO
766	P54727	UV excision repair protein RAD23 homolog B (Homo sapiens)	2	1	0	NO
767	P47895	Aldehyde dehydrogenase family 1 member A3 (Homo sapiens)	2	2	1	NO
768	P26583	High mobility group protein B2 (Homo sapiens)	2	2	1	NO
769	Q9NPJ3	Acyl-coenzyme A thioesterase 13 (Homo sapiens)	2	2	0	NO
770	P24666	Low molecular weight phosphotyrosine protein phosphatase (Homo sapiens)	2	2	0	NO
771	Q9UNF0	Protein kinase C and casein kinase substrate in neurons protein 2 (Homo sapiens)	2	2	0	NO
772	P53597	Succinyl-CoA ligase [ADP/GDP-forming] subunit alpha, mitochondrial (Homo sapiens)	2	2	0	NO
773	P35237	Serpin B6 (Homo sapiens)	2	2	0	NO
774	Q9Y383	Putative RNA-binding protein Luc7-like 2 (Homo sapiens)	2	2	0	NO
775	Q5T6V5	UPF0553 protein C9orf64 (Homo sapiens)	2	2	0	NO
776	Q14168-4	Isoform 4 of MAGUK p55 subfamily member 2 (Homo sapiens)	2	2	0	NO
777	P28331	NADH-ubiquinone oxidoreductase 75 kDa subunit, mitochondrial (Homo sapiens)	2	2	0	NO
778	Q00341	Vigilin (Homo sapiens)	2	2	0	NO
779	G1SYM4	Alpha-1B-glycoprotein (Oryctolagus cuniculus)	2	2	0	NO
780	P35914	Hydroxymethylglutaryl-CoA lyase, mitochondrial (Homo sapiens)	2	2	0	NO
781	Q92990	Glomulin (Homo sapiens)	2	2	0	NO
782	Q8WTS6	Histone-lysine N-methyltransferase SETD7 (Homo sapiens)	2	2	0	NO
783	O43617	Trafficking protein particle complex subunit 3 (Homo sapiens)	2	2	0	NO
784	P19943	60S acidic ribosomal protein P2 (Fragment) (Oryctolagus cuniculus)	2	2	0	NO
785	G1TPZ1	Galectin (Oryctolagus cuniculus)	2	2	0	NO
786	Q96MR6	Cilia- and flagella-associated protein 57 (Homo sapiens)	2	2	0	NO
787	P01008	Antithrombin-III (Homo sapiens)	2	2	0	NO
788	P20058	Hemopexin (Oryctolagus cuniculus)	2	2	0	NO
789	P13591	Neural cell adhesion molecule 1 (Homo sapiens)	2	2	0	NO
790	Q96F85	CB1 cannabinoid receptor-interacting protein 1 (Homo sapiens)	2	2	0	NO
791	P08621	U1 small nuclear ribonucleoprotein 70 kDa (Homo sapiens)	2	2	0	NO
792	Q99574	Neuroserpin (Homo sapiens)	2	2	0	NO
793	P82979	SAP domain-containing ribonucleoprotein (Homo sapiens)	2	2	0	NO
794	G1TM43	60S ribosomal protein L27 (Oryctolagus cuniculus)	2	2	0	NO
795	G1SZ37	3-hydroxyisobutyrate dehydrogenase (Oryctolagus cuniculus)	2	2	0	NO
796	Q9Y2B0	Protein canopy homolog 2 (Homo sapiens)	2	2	1	NO
797	G1TA92	Tubby-like protein (Oryctolagus cuniculus)	2	2	1	NO
798	Q13432	Protein unc-119 homolog A (Homo sapiens)	2	2	1	NO
799	O60506	Heterogeneous nuclear ribonucleoprotein Q (Homo sapiens)	2	3	1	NO
800	Q6Q6X0	14-3-3 protein theta (Oryctolagus cuniculus)	2	2	1	NO
801	O43347	RNA-binding protein Musashi homolog 1 (Homo sapiens)	2	2	1	NO
802	P09809	Apolipoprotein A-I (Oryctolagus cuniculus)	2	2	1	NO
803	P58772	Tropomyosin alpha-1 chain (Oryctolagus cuniculus)	2	2	1	NO
804	P09651-3	Isoform 2 of Heterogeneous nuclear ribonucleoprotein A1 (Homo sapiens)	1.99	2	0	NO
805	G1SVJ5	Serine--tRNA ligase, cytoplasmic (Oryctolagus cuniculus)	1.99	2	1	NO
806	P13491	L-lactate dehydrogenase A chain (Oryctolagus cuniculus)	1.98	2	1	NO
807	Q15833	Syntaxin-binding protein 2 (Homo sapiens)	1.98	2	0	NO
808	G1SPZ7	Glutathione peroxidase (Oryctolagus cuniculus)	1.98	2	1	NO
809	Q15366	Poly(rC)-binding protein 2 (Homo sapiens)	1.66	3	1	NO
810	Q9Y2J2	Band 4.1-like protein 3 (Homo sapiens)	1.55	2	1	NO
811	B7NZE7	Microtubule-associated protein 1A (Predicted) (Oryctolagus cuniculus)	1.5	2	1	NO
812	Q13162	Peroxiredoxin-4 (Homo sapiens)	1.5	2	1	NO
813	P47859	6-phosphofructokinase type C (Oryctolagus cuniculus)	1.37	2	1	NO
814	P51148	Ras-related protein Rab-5C (Homo sapiens)	1.35	2	1	NO
815	P31946	14-3-3 protein beta/alpha (Homo sapiens)	1.21	2	1	NO
816	B7NZM8	Tyrosine 3-monooxygenase/tryptophan 5-monooxygenase activation protein, eta polypeptide (Predicted)(Oryctolagus cuniculus)	1.21	2	1	NO
817	Q7M332	Protein kinase C inhibitor KCIP-1 isoform delta (Ovis aries)	1.1	3	1	NO
818	P00637	Fructose-1,6-bisphosphatase 1 (Oryctolagus cuniculus)	1	1	0	NO
819	G1TEA8	Inosine-5'-monophosphate dehydrogenase (Fragment) (Oryctolagus cuniculus)	1	1	0	NO
820	P49902	Cytosolic purine 5'-nucleotidase (Homo sapiens)	1	1	0	NO
821	Q86Y39	NADH dehydrogenase [ubiquinone] 1 alpha subcomplex subunit 11 (Homo sapiens)	1	1	0	NO
822	P53007	Tricarboxylate transport protein, mitochondrial (Homo sapiens)	1	1	0	NO
823	P24557	Thromboxane-A synthase (Homo sapiens)	1	1	0	NO
824	Q9P2X0	Dolichol-phosphate mannosyltransferase subunit 3 (Homo sapiens)	1	1	0	NO
825	O75368	SH3 domain-binding glutamic acid-rich-like protein (Homo sapiens)	1	1	0	NO
826	O43426	Synaptojanin-1 (Homo sapiens)	1	1	0	NO
827	Q9H4G4	Golgi-associated plant pathogenesis-related protein 1 (Homo sapiens)	1	1	0	NO
828	G1SUP6	Arachidonate 5-lipoxygenase-activating protein (Oryctolagus cuniculus)	1	1	0	NO
829	P26447	Protein S100-A4 (Homo sapiens)	1	1	0	NO
830	G1T8X9	Vacuolar ATPase assembly integral membrane protein VMA21 (Oryctolagus cuniculus)	1	1	0	NO
831	O00571	ATP-dependent RNA helicase DDX3X (Homo sapiens)	1	1	0	NO
832	P36575	Arrestin-C (Homo sapiens)	1	1	0	NO
833	Q16698	2,4-dienoyl-CoA reductase, mitochondrial (Homo sapiens)	1	1	0	NO
834	P62244	40S ribosomal protein S15a (Homo sapiens)	1	1	0	NO
835	Q9HBL0	Tensin-1 (Homo sapiens)	1	1	0	NO
836	P00820	Acylphosphatase-2 (Oryctolagus cuniculus)	1	1	0	NO
837	Q9H6X2	Anthrax toxin receptor 1 (Homo sapiens)	1	1	0	NO
838	G1SML5	Sideroflexin (Oryctolagus cuniculus)	1	1	0	NO
839	Q7L576	Cytoplasmic FMR1-interacting protein 1 (Homo sapiens)	1	1	0	NO
840	P36406	E3 ubiquitin-protein ligase TRIM23 (Homo sapiens)	1	1	0	NO
841	Q01971	Ras-related protein Rab-2A (Oryctolagus cuniculus)	1	1	0	NO
842	O94832	Unconventional myosin-Id (Homo sapiens)	1	1	0	NO
843	Q9UDW1	Cytochrome b-c1 complex subunit 9 (Homo sapiens)	1	1	0	NO
844	P48444	Coatomer subunit delta (Homo sapiens)	1	1	0	NO
845	P15880	40S ribosomal protein S2 (Homo sapiens)	1	1	0	NO
846	P61586	Transforming protein RhoA (Homo sapiens)	1	1	0	NO
847	G1TWQ1	Uncharacterized protein (Oryctolagus cuniculus)	1	1	0	NO
848	P26196	Probable ATP-dependent RNA helicase DDX6 (Homo sapiens)	1	1	0	NO
849	Q9H4Y5	Glutathione S-transferase omega-2 (Homo sapiens)	1	1	0	NO
850	O75352	Mannose-P-dolichol utilization defect 1 protein (Homo sapiens)	1	1	0	NO
851	P08865	40S ribosomal protein SA (Homo sapiens)	1	1	0	NO
852	P25067	Collagen alpha-2(VIII) chain (Homo sapiens)	1	1	0	NO
853	P18621	60S ribosomal protein L17 (Homo sapiens)	1	1	0	NO
854	O14735	CDP-diacylglycerol--inositol 3-phosphatidyltransferase (Homo sapiens)	1	1	0	NO
855	Q13835	Plakophilin-1 (Homo sapiens)	1	1	0	NO
856	Q8NBS9	Thioredoxin domain-containing protein 5 (Homo sapiens)	1	1	0	NO
857	P50395	Rab GDP dissociation inhibitor beta (Homo sapiens)	1	1	0	NO
858	P04038	Cytochrome c oxidase subunit 6C (Bos taurus)	1	1	0	NO
859	P60866	40S ribosomal protein S20 (Homo sapiens)	1	1	0	NO
860	P49207	60S ribosomal protein L34 (Homo sapiens)	1	1	0	NO
861	Q9GZQ8	Microtubule-associated proteins 1A/1B light chain 3B (Homo sapiens)	1	1	0	NO
862	G1SV75	Acyl carrier protein (Oryctolagus cuniculus)	1	1	0	NO
863	P61513	60S ribosomal protein L37a (Homo sapiens)	1	1	0	NO
864	Q9NR31	GTP-binding protein SAR1a (Homo sapiens)	1	1	0	NO
865	G1SUJ1	ER lumen protein retaining receptor (Fragment) (Oryctolagus cuniculus)	1	1	0	NO
866	Q9Y462	Zinc finger protein 711 (Homo sapiens)	1	1	0	NO
867	O14966	Ras-related protein Rab-7L1 (Homo sapiens)	1	1	0	NO
868	P12247	Complement C3 alpha chain (Fragment) (Oryctolagus cuniculus)	1	1	0	NO
869	P62910	60S ribosomal protein L32 (Homo sapiens)	1	1	0	NO
870	P63169	Dynein light chain 1, cytoplasmic (Oryctolagus cuniculus)	1	1	0	NO
871	P14282	Collagen alpha-1(VIII) chain(Oryctolagus cuniculus)	1	1	0	NO
872	G1SZZ2	Signal recognition particle 9 kDa protein (Oryctolagus cuniculus)	1	1	0	NO
873	P59998	Actin-related protein 2/3 complex subunit 4 (Homo sapiens)	1	1	0	NO
874	Q96JH7	Deubiquitinating protein VCIP135 (Homo sapiens)	1	1	0	NO
875	Q9TT13	Voltage-dependent anion-selective channel protein 3 (Oryctolagus cuniculus)	1	1	0	NO
876	P25786	Proteasome subunit alpha type-1 (Homo sapiens)	1	1	0	NO
877	Q9BZG1	Ras-related protein Rab-34 (Homo sapiens)	1	1	0	NO
878	Q15382	GTP-binding protein Rheb (Homo sapiens)	1	1	0	NO
879	Q9NP72	Ras-related protein Rab-18 (Homo sapiens)	1	1	0	NO
880	Q6X4U4	Sclerostin domain-containing protein 1 (Homo sapiens)	1	1	0	NO
881	Q9UM22	Mammalian ependymin-related protein 1 (Homo sapiens)	1	1	0	NO
882	Q80W21	Glutathione S-transferase Mu 7 (Mus musculus)	1	1	0	NO
883	P09874	Poly [ADP-ribose] polymerase 1 (Homo sapiens)	1	1	0	NO
884	P47814	Eukaryotic translation initiation factor 1A (Oryctolagus cuniculus)	1	1	0	NO
885	P21291	Cysteine and glycine-rich protein 1 (Homo sapiens)	1	1	0	NO
886	Q9NZM1	Myoferlin (Homo sapiens)	1	1	0	NO
887	P12111	Collagen alpha-3(VI) chain (Homo sapiens)	1	1	0	NO
888	G1TCE2	NADH-cytochrome b5 reductase (Oryctolagus cuniculus)	1	1	0	NO
889	P51659	Peroxisomal multifunctional enzyme type 2 (Homo sapiens)	1	1	0	NO
890	P62306	Small nuclear ribonucleoprotein F (Homo sapiens)	1	1	0	NO
891	Q96IY4	Carboxypeptidase B2 (Homo sapiens)	1	1	0	NO
892	P63173	60S ribosomal protein L38 (Homo sapiens)	1	1	0	NO
893	P25189	Myelin protein P0 (Homo sapiens)	1	1	0	NO
894	G1SNT8	Annexin (Oryctolagus cuniculus)	1	1	0	NO
895	Q9P1F3	Costars family protein ABRACL (Homo sapiens)	1	1	0	NO
896	P14923	Junction plakoglobin (Homo sapiens)	1	1	0	NO
897	P02743	Serum amyloid P-component (Homo sapiens)	1	1	0	NO
898	Q9H0U3	Magnesium transporter protein 1 (Homo sapiens)	1	1	0	NO
899	G1T2Z8	S-methyl-5'-thioadenosine phosphorylase (Oryctolagus cuniculus)	1	1	0	NO
900	Q14764	Major vault protein (Homo sapiens)	1	1	0	NO
901	Q96DA6	Mitochondrial import inner membrane translocase subunit TIM14 (Homo sapiens)	1	1	0	NO
902	Q13151	Heterogeneous nuclear ribonucleoprotein A0 (Homo sapiens)	1	1	0	NO
903	G1SP48	UDP-glucose 6-dehydrogenase (Oryctolagus cuniculus)	1	1	0	NO
904	Q9Y5X3	Sorting nexin-5 (Homo sapiens)	1	1	0	NO
905	G1SYS6	Acylphosphatase (Fragment) (Oryctolagus cuniculus)	1	1	0	NO
906	Q9Y265	RuvB-like 1 (Homo sapiens)	1	1	0	NO
907	Q6P2Q9	Pre-mRNA-processing-splicing factor 8 (Homo sapiens)	1	1	0	NO
908	P62308	Small nuclear ribonucleoprotein G (Homo sapiens)	1	1	0	NO
909	P55290	Cadherin-13 (Homo sapiens)	1	1	0	NO
910	O75340	Programmed cell death protein 6 (Homo sapiens)	1	1	0	NO
911	G1TV31	Actin-related protein 2/3 complex subunit 5 (Fragment) (Oryctolagus cuniculus)	1	1	0	NO
912	Q9P0L0-2	Isoform 2 of Vesicle-associated membrane protein-associated protein A (Homo sapiens)	1	1	0	NO
913	P61160	Actin-related protein 2 (Homo sapiens)	1	1	0	NO
914	Q9P0W5	Schwannomin-interacting protein 1 (Homo sapiens)	1	1	0	NO
915	Q9BQB6	Vitamin K epoxide reductase complex subunit 1 (Homo sapiens)	1	1	0	NO
916	P55769	NHP2-like protein 1 (Homo sapiens)	1	1	0	NO
917	Q96FN4	Copine-2 (Homo sapiens)	1	1	0	NO
918	Q9NP97	Dynein light chain roadblock-type 1 (Homo sapiens)	1	1	0	NO
919	P48059	LIM and senescent cell antigen-like-containing domain protein 1 (Homo sapiens)	1	1	0	NO
920	Q12805	EGF-containing fibulin-like extracellular matrix protein 1 (Homo sapiens)	1	1	0	NO
921	Q9NVJ2	ADP-ribosylation factor-like protein 8B (Homo sapiens)	1	1	0	NO
922	Q28888	Decorin (Oryctolagus cuniculus)	1	1	0	NO
923	Q06136	3-ketodihydrosphingosine reductase (Homo sapiens)	1	1	0	NO
924	Q01321	Cytochrome c oxidase subunit NDUFA4 (Bos taurus)	1	1	0	NO
925	Q9Y5U9	Immediate early response 3-interacting protein 1 (Homo sapiens)	1	1	0	NO
926	P40616	ADP-ribosylation factor-like protein 1 (Homo sapiens)	1	1	0	NO
927	O75955	Flotillin-1 (Homo sapiens)	1	1	0	NO
928	A1L0T0	Acetolactate synthase-like protein (Homo sapiens)	1	1	0	NO
929	Q13425	Beta-2-syntrophin (Homo sapiens)	1	1	0	NO
930	Q9UKR5	Probable ergosterol biosynthetic protein 28 (Homo sapiens)	1	1	0	NO
931	Q9Y2Q5	Ragulator complex protein LAMTOR2 (Homo sapiens)	1	1	0	NO
932	G1SGW4	Proteasome subunit beta type (Oryctolagus cuniculus)	1	1	0	NO
933	P80191	Alpha-2-HS-glycoprotein (Fragment) (Oryctolagus cuniculus)	1	1	0	NO
934	P29966	Myristoylated alanine-rich C-kinase substrate (Homo sapiens)	1	1	0	NO
935	G1U6S3	Uncharacterized protein (Oryctolagus cuniculus)	1	1	0	NO
936	Q28619	Na(+)/H(+) exchange regulatory cofactor NHE-RF1 (Oryctolagus cuniculus)	1	1	0	NO
937	P16070	CD44 antigen (Homo sapiens)	1	1	0	NO
938	O43324	Eukaryotic translation elongation factor 1 epsilon-1 (Homo sapiens)	1	1	0	NO
939	Q9H1E3	Nuclear ubiquitous casein and cyclin-dependent kinase substrate 1 (Homo sapiens)	1	1	0	NO
940	Q9UI12	V-type proton ATPase subunit H (Homo sapiens)	1	1	0	NO
941	O94905	Erlin-2 (Homo sapiens)	1	1	0	NO
942	Q8NBX0	Saccharopine dehydrogenase-like oxidoreductase (Homo sapiens)	1	1	0	NO
943	O43242	26S proteasome non-ATPase regulatory subunit 3 (Homo sapiens)	1	1	0	NO
944	Q7Z5R6	Amyloid beta A4 precursor protein-binding family B member 1-interacting protein (Homo sapiens)	1	1	0	NO
945	Q9BS26	Endoplasmic reticulum resident protein 44 (Homo sapiens)	1	1	0	NO
946	P07952	Bisphosphoglycerate mutase (Oryctolagus cuniculus)	1	1	0	NO
947	Q9NR45	Sialic acid synthase (Homo sapiens)	1	1	0	NO
948	P62760	Visinin-like protein 1 (Homo sapiens)	1	1	0	NO
949	O95394	Phosphoacetylglucosamine mutase (Homo sapiens)	1	1	0	NO
950	G1SYD3	Tyrosine--tRNA ligase (Oryctolagus cuniculus)	1	1	0	NO
951	P10160	Eukaryotic translation initiation factor 5A-1 (Oryctolagus cuniculus)	1	1	0	NO
952	P30043	Flavin reductase (NADPH) (Homo sapiens)	1	1	0	NO
953	A6NIH7	Protein unc-119 homolog B (Homo sapiens)	1	1	0	NO
954	Q13510	Acid ceramidase (Homo sapiens)	1	1	0	NO
955	Q16531	DNA damage-binding protein 1 (Homo sapiens)	1	1	0	NO
956	P78352	Disks large homolog 4 (Homo sapiens)	1	1	0	NO
957	O46379	Lumican (Fragment) (Oryctolagus cuniculus)	1	1	0	NO
958	Q9UBQ7	Glyoxylate reductase/hydroxypyruvate reductase (Homo sapiens)	1	1	0	NO
959	Q06323	Proteasome activator complex subunit 1 (Homo sapiens)	1	1	0	NO
960	Q95142	Retinal rod rhodopsin-sensitive cGMP 3',5'-cyclic phosphodiesterase subunit delta (Bos taurus)	1	1	0	NO
961	Q5XFW8	Protein SEC13 homolog (Rattus norvegicus)	1	1	0	NO
962	P47756-2	Isoform 2 of F-actin-capping protein subunit beta (Homo sapiens)	1	1	0	NO
963	P55010	Eukaryotic translation initiation factor 5 (Homo sapiens)	1	1	0	NO
964	O00232	26S proteasome non-ATPase regulatory subunit 12 (Homo sapiens)	1	1	0	NO
965	Q8NFP9	Neurobeachin (Homo sapiens)	1	1	0	NO
966	Q15631	Translin (Homo sapiens)	1	1	0	NO
967	Q8IU85	Calcium/calmodulin-dependent protein kinase type 1D (Homo sapiens)	1	1	0	NO
968	P33240	Cleavage stimulation factor subunit 2 (Homo sapiens)	1	1	0	NO
969	P00387	NADH-cytochrome b5 reductase 3 (Homo sapiens)	1	1	0	NO
970	P09496	Clathrin light chain A (Homo sapiens)	1	1	0	NO
971	Q9Y6E2	Basic leucine zipper and W2 domain-containing protein 2 (Homo sapiens)	1	1	0	NO
972	P09543	2',3'-cyclic-nucleotide 3'-phosphodiesterase (Homo sapiens)	1	1	0	NO
973	P05772	Protein kinase C beta type(Oryctolagus cuniculus)	1	1	0	NO
974	Q86SZ2	Trafficking protein particle complex subunit 6B (Homo sapiens)	1	1	0	NO
975	Q9UK41	Vacuolar protein sorting-associated protein 28 homolog (Homo sapiens)	1	1	0	NO
976	Q9XS70	Coronin-1B (Oryctolagus cuniculus)	1	1	0	NO
977	P51693	Amyloid-like protein 1 (Homo sapiens)	1	1	0	NO
978	G1SLZ8	Tyrosine-protein phosphatase non-receptor type (Oryctolagus cuniculus)	1	1	0	NO
979	Q07020	60S ribosomal protein L18 (Homo sapiens)	1	1	0	NO
980	G1SI86	Protein S100 (Oryctolagus cuniculus)	1	1	0	NO
981	Q15393	Splicing factor 3B subunit 3 (Homo sapiens)	1	1	0	NO
982	Q9Y266	Nuclear migration protein nudC (Homo sapiens)	1	1	0	NO
983	P39023	60S ribosomal protein L3 (Homo sapiens)	1	1	0	NO
984	P08247	Synaptophysin (Homo sapiens)	1	1	0	NO
985	O00533	Neural cell adhesion molecule L1-like protein (Homo sapiens)	1	1	0	NO
986	Q14980	Nuclear mitotic apparatus protein 1 (Homo sapiens)	1	1	0	NO
987	P78330	Phosphoserine phosphatase (Homo sapiens)	1	1	0	NO
988	P55060	Exportin-2 (Homo sapiens)	1	1	0	NO
989	P35544	Ubiquitin-like protein FUBI (Homo sapiens)	1	1	0	NO
990	O60784	Target of Myb protein 1 (Homo sapiens)	1	1	0	NO
991	Q9BZW5	Transmembrane 6 superfamily member 1 (Homo sapiens)	1	1	0	NO
992	P62775	Myotrophin (Rattus norvegicus)	1	1	0	NO
993	Q8NFU7	Methylcytosine dioxygenase TET1 (Homo sapiens)	1	1	0	NO
994	O75830	Serpin I2 (Homo sapiens)	1	1	0	NO
995	Q5BKZ1	DBIRD complex subunit ZNF326 (Homo sapiens)	1	1	0	NO
996	Q9BXJ4	Complement C1q tumor necrosis factor-related protein 3 (Homo sapiens)	1	1	0	NO
997	P12955	Xaa-Pro dipeptidase (Homo sapiens)	1	1	0	NO
998	P43686	26S protease regulatory subunit 6B (Homo sapiens)	1	1	0	NO
999	Q15390	Mitochondrial fission regulator 1 (Homo sapiens)	1	1	0	NO
1000	Q9CQ89	Protein CutA (Mus musculus)	1	1	0	NO
1001	Q13442	28 kDa heat- and acid-stable phosphoprotein (Homo sapiens)	1	1	0	NO
1002	O00370	LINE-1 retrotransposable element ORF2 protein (Homo sapiens)	1	1	0	NO
1003	G1TXF6	60S ribosomal protein L27 (Oryctolagus cuniculus)	1	1	0	NO
1004	Q9HA64	Ketosamine-3-kinase (Homo sapiens)	1	1	0	NO
1005	Q9UL46	Proteasome activator complex subunit 2 (Homo sapiens)	1	1	0	NO
1006	Q9H0W9	Ester hydrolase C11orf54 (Homo sapiens)	1	1	0	NO
1007	Q96G28	Cilia- and flagella-associated protein 36 (Homo sapiens)	1	1	0	NO
1008	P04181	Ornithine aminotransferase, mitochondrial (Homo sapiens)	1	1	0	NO
1009	P60891	Ribose-phosphate pyrophosphokinase 1 (Homo sapiens)	1	1	0	NO
1010	Q9UHD9	Ubiquilin-2 (Homo sapiens)	1	1	0	NO
1011	Q9NYU2	UDP-glucose:glycoprotein glucosyltransferase 1 (Homo sapiens)	1	1	0	NO
1012	P50453	Serpin B9 (Homo sapiens)	1	1	0	NO
1013	P49441	Inositol polyphosphate 1-phosphatase (Homo sapiens)	1	1	0	NO
1014	P14649	Myosin light chain 6B (Homo sapiens)	1	1	0	NO
1015	O75884	Putative hydrolase RBBP9 (Homo sapiens)	1	1	0	NO
1016	P40939	Trifunctional enzyme subunit alpha, mitochondrial (Homo sapiens)	1	1	0	NO
1017	Q13057	Bifunctional coenzyme A synthase (Homo sapiens)	1	1	0	NO
1018	Q13200	26S proteasome non-ATPase regulatory subunit 2 (Homo sapiens)	1	1	0	NO
1019	Q9NRV9	Heme-binding protein 1 (Homo sapiens)	1	1	0	NO
1020	Q92890	Ubiquitin fusion degradation protein 1 homolog (Homo sapiens)	1	1	0	NO
1021	P12337	Liver carboxylesterase 1 (Oryctolagus cuniculus)	1	1	0	NO
1022	G1TZK5	L-lactate dehydrogenase (Oryctolagus cuniculus)	1	1	0	NO
1023	P46379	Large proline-rich protein BAG6 (Homo sapiens)	1	1	0	NO
1024	P09212	Superoxide dismutase [Cu-Zn] (Oryctolagus cuniculus)	1	1	0	NO
1025	G1SCJ8	Plasma protease C1 inhibitor (Oryctolagus cuniculus)	1	1	0	NO
1026	G1T8K7	Uncharacterized protein (Fragment) (Oryctolagus cuniculus)	1	1	0	NO
1027	Q29425	Cullin-5 (Oryctolagus cuniculus)	1	1	0	NO
1028	Q58DC0	Serine/threonine-protein phosphatase CPPED1 (Bos taurus)	1	1	0	NO
1029	Q96LD8	Sentrin-specific protease 8 (Homo sapiens)	1	1	0	NO
1030	O94919	Endonuclease domain-containing 1 protein (Homo sapiens)	1	1	0	NO
1031	O15354	Prosaposin receptor GPR37 (Homo sapiens)	1	1	0	NO
1032	Q6PIU2	Neutral cholesterol ester hydrolase 1 (Homo sapiens)	1	1	0	NO
1033	G1SUU2	ATPase ASNA1 (Oryctolagus cuniculus)	1	1	0	NO
1034	G1TBE3	Guanine nucleotide-binding protein subunit gamma (Fragment) (Oryctolagus cuniculus)	1	1	0	NO
1035	Q6ZR08	Dynein heavy chain 12, axonemal (Homo sapiens)	1	1	0	NO
1036	P41250	Glycine--tRNA ligase (Homo sapiens)	1	1	0	NO
1037	Q9UMY4	Sorting nexin-12 (Homo sapiens)	1	1	0	NO
1038	Q8N163	Cell cycle and apoptosis regulator protein 2 (Homo sapiens)	1	1	0	NO
1039	G1TX70	60S ribosomal protein L18 (Fragment) (Oryctolagus cuniculus)	1	1	0	NO
1040	Q9H0D6	5'-3' exoribonuclease 2 (Homo sapiens)	1	1	0	NO
1041	P05161	Ubiquitin-like protein ISG15 (Homo sapiens)	1	1	0	NO
1042	Q14203	Dynactin subunit 1 (Homo sapiens)	1	1	0	NO
1043	G1SPB2	mRNA cap guanine-N7 methyltransferase (Oryctolagus cuniculus)	1	1	0	NO
1044	P01024	Complement C3 (Homo sapiens)	1	1	0	NO
1045	O00264	Membrane-associated progesterone receptor component 1 (Homo sapiens)	1	1	0	NO
1046	G1T7V5	Dihydrolipoyl dehydrogenase (Oryctolagus cuniculus)	1	1	0	NO
1047	Q9H7C9	Mth938 domain-containing protein (Homo sapiens)	1	1	0	NO
1048	P10645	Chromogranin-A (Homo sapiens)	1	1	0	NO
1049	O15540	Fatty acid-binding protein, brain (Homo sapiens)	1	1	0	NO
1050	Q9UNW1	Multiple inositol polyphosphate phosphatase 1 (Homo sapiens)	1	1	0	NO
1051	Q9NWV4	UPF0587 protein C1orf123 (Homo sapiens)	1	1	0	NO
1052	P78356	Phosphatidylinositol 5-phosphate 4-kinase type-2 beta (Homo sapiens)	1	1	0	NO
1053	Q9TTT8	Cytochrome c oxidase subunit 4 isoform 1, mitochondrial (Oryctolagus cuniculus)	1	1	0	NO
1054	G1TRH5	Coronin (Oryctolagus cuniculus)	1	1	0	NO
1055	P18077	60S ribosomal protein L35a (Homo sapiens)	1	1	0	NO
1056	Q01484	Ankyrin-2 (Homo sapiens)	1	1	0	NO
1057	P11234	Ras-related protein Ral-B (Homo sapiens)	1	1	0	NO
1058	P78509	Reelin (Homo sapiens)	1	1	0	NO
1059	Q9BYH1	Seizure 6-like protein (Homo sapiens)	1	1	0	NO
1060	G1T2G4	Eukaryotic translation initiation factor 2 subunit 1 (Oryctolagus cuniculus)	1	1	0	NO
1061	P54136	Arginine--tRNA ligase, cytoplasmic (Homo sapiens)	1	1	0	NO
1062	Q9NRG7	Epimerase family protein SDR39U1 (Homo sapiens)	1	1	0	NO
1063	G1T176	Microtubule-associated protein (Oryctolagus cuniculus)	1	1	0	NO
1064	Q92520	Protein FAM3C (Homo sapiens)	1	1	0	NO
1065	P58776	Tropomyosin beta chain (Oryctolagus cuniculus)	1	1	0	NO
1066	O43505	Beta-1,4-glucuronyltransferase 1 (Homo sapiens)	1	1	0	NO
1067	G1SMA6	Alpha-mannosidase (Oryctolagus cuniculus)	1	1	0	NO
1068	Q86V88	Magnesium-dependent phosphatase 1 (Homo sapiens)	1	1	0	NO
1069	P10074	Zinc finger and BTB domain-containing protein 48 (Homo sapiens)	1	1	0	NO
1070	P14461	Fibrinogen alpha chain (Fragment) (Oryctolagus cuniculus)	1	1	0	NO
1071	G1TPV0	60S ribosomal protein L13(Oryctolagus cuniculus)	1	1	0	NO
1072	Q9BZV3	Interphotoreceptor matrix proteoglycan 2 (Homo sapiens)	1	1	0	NO
1073	P98118	Vitamin K-dependent protein S (Fragment) (Oryctolagus cuniculus)	1	1	0	NO
1074	P06912	Retinol-binding protein 4 (Oryctolagus cuniculus)	1	1	0	NO
1075	Q12860	Contactin-1 (Homo sapiens)	1	1	0	NO
1076	P01687	Ig kappa chain V region BS-5 (Oryctolagus cuniculus)	1	1	0	NO
1077	Q95JG0	Phospholipid transfer protein (Oryctolagus cuniculus)	1	1	0	NO
1078	G1SXB8	AP complex subunit beta (Oryctolagus cuniculus)	1	1	0	NO
1079	Q92765	Secreted frizzled-related protein 3 (Homo sapiens)	1	1	0	NO
1080	P16870	Carboxypeptidase E (Homo sapiens)	1	1	0	NO
1081	O43186	Cone-rod homeobox protein (Homo sapiens)	1	1	0	NO
1082	P04191	Sarcoplasmic/endoplasmic reticulum calcium ATPase 1 (Oryctolagus cuniculus)	1	1	0	NO
1083	Q9Y315	Deoxyribose-phosphate aldolase (Homo sapiens)	1	1	0	NO
1084	O75569	Interferon-inducible double-stranded RNA-dependent protein kinase activator A (Homo sapiens)	1	1	0	NO
1085	P01840	Ig kappa-b4 chain C region (Oryctolagus cuniculus)	1	1	0	NO
1086	G1SIT6	Actin-related protein 2/3 complex subunit 5 (Oryctolagus cuniculus)	1	1	0	NO
1087	O75533	Splicing factor 3B subunit 1 (Homo sapiens)	1	1	0	NO
1088	Q9UEY8	Gamma-adducin (Homo sapiens)	1	1	0	NO
1089	G1SZE0	Vacuolar protein sorting-associated protein 35 (Fragment) (Oryctolagus cuniculus)	1	1	0	NO
1090	Q8NHY0	Beta-1,4 N-acetylgalactosaminyltransferase 2 (Homo sapiens)	1	1	0	NO
1091	O14874	[3-methyl-2-oxobutanoate dehydrogenase [lipoamide]] kinase, mitochondrial (Homo sapiens)	1	1	0	NO
1092	P55265	Double-stranded RNA-specific adenosine deaminase (Homo sapiens)	1	1	0	NO
1093	O00154-6	Isoform 6 of Cytosolic acyl coenzyme A thioester hydrolase (Homo sapiens)	1	1	0	NO
1094	Q9NZ32	Actin-related protein 10 (Homo sapiens)	1	1	0	NO
1095	A5PK51	Nicotinate phosphoribosyltransferase (Bos taurus)	1	1	0	NO
1096	O14787	Transportin-2 (Homo sapiens)	1	1	0	NO
1097	P47914	60S ribosomal protein L29 (Homo sapiens)	1	1	0	NO
1098	Q8IXL7	Methionine-R-sulfoxide reductase B3 (Homo sapiens)	1	1	0	NO
1099	P43490	Nicotinamide phosphoribosyltransferase (Homo sapiens)	1	1	0	NO
1100	Q9UBV8	Peflin (Homo sapiens)	1	1	0	NO
1101	P07814	Bifunctional glutamate/proline--tRNA ligase (Homo sapiens)	1	1	0	NO
1102	O46480	Nuclear distribution protein nudE-like 1 (Oryctolagus cuniculus)	1	1	0	NO
1103	G1TKC4	Lysine--tRNA ligase (Oryctolagus cuniculus)	1	1	0	NO
1104	Q6L8Q7	2',5'-phosphodiesterase 12 (Homo sapiens)	1	1	0	NO
1105	Q6UWP2	Dehydrogenase/reductase SDR family member 11 (Homo sapiens)	1	1	0	NO
1106	Q96I24	Far upstream element-binding protein 3 (Homo sapiens)	1	1	0	NO
1107	O94925	Glutaminase kidney isoform, mitochondrial (Homo sapiens)	1	1	0	NO
1108	P07452	Carbonic anhydrase 1 (Fragment) (Oryctolagus cuniculus)	1	1	0	NO
1109	Q8WZA0	Protein LZIC (Homo sapiens)	1	1	0	NO
1110	O75197	Low-density lipoprotein receptor-related protein 5 (Homo sapiens)	1	1	0	NO
1111	P13667	Protein disulfide-isomerase A4 (Homo sapiens)	1	1	0	NO
1112	Q8WTQ7	G protein-coupled receptor kinase 7 (Homo sapiens)	1	1	0	NO
1113	O00499	Myc box-dependent-interacting protein 1 (Homo sapiens)	1	1	0	NO
1114	O14737	Programmed cell death protein 5 (Homo sapiens)	1	1	0	NO
1115	O75964	ATP synthase subunit g, mitochondrial (Homo sapiens)	1	1	0	NO
1116	Q52LJ0	Protein FAM98B (Homo sapiens)	1	1	0	NO
1117	P01042	Kininogen-1 (Homo sapiens)	1	1	0	NO
1118	G1T1B7	Peptidyl-prolyl cis-trans isomerase (Oryctolagus cuniculus)	1	1	0	NO
1119	Q810U4	Neuronal cell adhesion molecule (Mus musculus)	1	1	0	NO
1120	O60925	Prefoldin subunit 1 (Homo sapiens)	1	1	0	NO
1121	P11498	Pyruvate carboxylase, mitochondrial (Homo sapiens)	1	1	0	NO
1122	P52294	Importin subunit alpha-5 (Homo sapiens)	1	1	0	NO
1123	Q9Y570	Protein phosphatase methylesterase 1 (Homo sapiens)	1	1	0	NO
1124	P08708	40S ribosomal protein S17 (Homo sapiens)	1	1	0	NO
1125	Q9NX55	Huntingtin-interacting protein K (Homo sapiens)	1	1	0	NO
1126	P60983	Glia maturation factor beta (Homo sapiens)	1	1	0	NO
1127	Q9Y5Z4	Heme-binding protein 2 (Homo sapiens)	1	1	0	NO
1128	P61081	NEDD8-conjugating enzyme Ubc12 (Homo sapiens)	1	1	0	NO
1129	Q8WU90	Zinc finger CCCH domain-containing protein 15 (Homo sapiens)	1	1	0	NO
1130	P30085	UMP-CMP kinase (Homo sapiens)	1	1	0	NO
1131	Q16836	Hydroxyacyl-coenzyme A dehydrogenase, mitochondrial (Homo sapiens)	1	1	0	NO
1132	Q28618	Nuclease-sensitive element-binding protein 1(Oryctolagus cuniculus)	1	1	0	NO
1133	Q86U42	Polyadenylate-binding protein 2 (Homo sapiens)	1	1	0	NO
1134	Q6ZS82	Regulator of G-protein signaling 9-binding protein (Homo sapiens)	1	1	0	NO
1135	P38159	RNA-binding motif protein, X chromosome (Homo sapiens)	1	1	0	NO
1136	P02562	Myosin heavy chain, skeletal muscle (Fragments) (Oryctolagus cuniculus)	1	1	0	NO
1137	G1TCS3	Ribulose-phosphate 3-epimerase (Oryctolagus cuniculus)	1	1	0	NO
1138	Q15008	26S proteasome non-ATPase regulatory subunit 6 (Homo sapiens)	1	1	0	NO
1139	P53634	Dipeptidyl peptidase 1 (Homo sapiens)	1	1	0	NO
1140	Q15029	116 kDa U5 small nuclear ribonucleoprotein component (Homo sapiens)	1	1	0	NO
1141	Q95MF4	Cerebellar calbindin (Oryctolagus cuniculus)	1	1	0	NO
1142	O15067	Phosphoribosylformylglycinamidine synthase (Homo sapiens)	1	1	0	NO
1143	Q9Y365	PCTP-like protein (Homo sapiens)	1	1	0	NO
1144	P05154	Plasma serine protease inhibitor (Homo sapiens)	1	1	0	NO
1145	P05166	Propionyl-CoA carboxylase beta chain, mitochondrial (Homo sapiens)	1	1	0	NO
1146	Q6ZP82	Coiled-coil domain-containing protein 141 (Homo sapiens)	1	1	0	NO
1147	O43464	Serine protease HTRA2, mitochondrial (Homo sapiens)	1	1	0	NO
1148	P63208	S-phase kinase-associated protein 1 (Homo sapiens)	1	1	0	NO
1149	P23942	Peripherin-2 (Homo sapiens)	1	1	0	NO
1150	Q9UHY7	Enolase-phosphatase E1 (Homo sapiens)	1	1	0	NO
1151	Q95212	Tumor protein D52 (Oryctolagus cuniculus)	1	1	0	NO
1152	O79431	ATP synthase protein 8(Oryctolagus cuniculus)	1	1	0	NO
1153	P36873	Serine/threonine-protein phosphatase PP1-gamma catalytic subunit (Homo sapiens)	1	1	0	NO
1154	Q15459	Splicing factor 3A subunit 1 (Homo sapiens)	1	1	0	NO
1155	Q9H0N0	Ras-related protein Rab-6C (Homo sapiens)	1	1	0	NO
1156	Q9H8H3	Methyltransferase-like protein 7A (Homo sapiens)	1	1	0	NO
1157	P23588	Eukaryotic translation initiation factor 4B (Homo sapiens)	1	1	0	NO
1158	P32969	60S ribosomal protein L9 (Homo sapiens)	0.99	1	0	NO
1159	P62854	40S ribosomal protein S26 (Homo sapiens)	0.99	1	0	NO
1160	P83916	Chromobox protein homolog 1 (Homo sapiens)	0.99	1	0	NO
1161	P01870	Ig gamma chain C region (Oryctolagus cuniculus)	0.9	2	1	NO
